# Supplementary material for: High street retail environment interventions and their theorised impacts on health and wellbeing: A scoping review
Source: PLoS One. 2024 Nov 14;19(11):e0312826. doi: 10.1371/journal.pone.0312826 (PMC11563429; doi:10.1371/journal.pone.0312826)
Supplement: S1 Dataset — (XLSX) [file pone.0312826.s003.xlsx]

## Sheet: Peer-reviewed literature
Authors	Title	Year	Journal	Research funder	Country	Context	Study aims	Intervention type	Intervention specified	Intervention aims	Date	Ownership	Target population	Study design	Methods	Data collection	Comparison	Primary outcomes	Health and wellbeing outcomes	Outcome type	Theory/mechanisms of change	Intervention impact	Impact on health outcomes
Clark, Smuk, Cummins, Eldridge, Fahy, Lewis, Moore, Smith, Taylor & Stansfeld	An Olympic Legacy? Did the Urban Regeneration Associated With the London 2012 Olympic Games Influence Adolescent Mental Health?	2018	American Journal of Epidemiology	UK National Institute for Health Research	United Kingdom	Disadvantaged neighbourhood	Assess the impacts on employment, health behaviours, residents' physical and mental health	Area-based initiative	London 2012 Olympics related urban regeneration including introduction of retail and leisure centre including retail space, office and business space and community space (Stratford City Development). The intervention also includes the creation of the Olympic Park (green space, sports facilities), housing and built environment improvements	To leave a lasting legacy for the residents of east London through improvements to infrastructure and housing, stimulating economic development and aiming to ‘inspire a generation’ to be more physically active.	2011-2014	UK Government	Residents in deprived area	Longitudinal study	Quantitative	Surveys; spatial data; interviews; focus groups	Comparison areas	Mental health scales; depressive symptoms	Mental health scales; depressive symptoms;	Mental health and wellbeing	Improving mental wellbeing through environmental improvements and urban regeneration, as these directly influence wider social, economic and environmental determinants of physical and mental health.	The intervention had little positive influence on changes in adolescent depressive symptoms or well-being. Those with depressive symptoms at baseline were more likely to show improvement in the intervention borough compared to control boroughs.	Limited positive
Cummins, Clark, Lewis, Smith, Thompson, Smuk, Stansfeld, Taylor, Fahy, Greenhalgh & Eldridge.	The effects of the London 2012 Olympics and related urban regeneration on physical and mental health: the ORiEL mixed-methods evaluation of a natural experiment	2018	Public Health Research	UK National Institute for Health Research	United Kingdom	Disadvantaged neighbourhood	Assess the impacts of London 2012 Olympics related urban regeneration on employment, health behaviours, residents' physical and mental health	Area-based initiative	London 2012 Olympics related urban regeneration including introduction of retail and leisure centre including retail space, office and business space and community space (Stratford City Development). The intervention also includes the creation of the Olympic Park (green space, sports facilities), housing and built environment improvements	To leave a lasting legacy for the residents of east London through improvements to infrastructure and housing, stimulating economic development and aiming to ‘inspire a generation’ to be more physically active.	2011-2014	UK Government	Residents in deprived area	Longitudinal study	Mixed methods	Surveys; spatial data; interviews; focus groups	Comparison areas	Socioeconomic circumstances; mental health scales; depressive symptoms; physical activity and sedentary behaviour; employment	Mental health scales; depressive symptoms; physical activity and sedentary behaviour	Multiple; Physical activity; mental health and wellbeing	Improving mental wellbeing and active living through environmental improvements and urban regeneration, as these directly influence wider social, economic and environmental determinants of physical and mental health. The limited effects on physical activity are likely related to the creation of new green space and sports facilities in Olympic Park rather than economic development in Stratford Cit…	After 6 months, those who became inactive were less likely to be from the intervention group. After 18 months, there was no significant difference in physical activity/sedentary behaviour but those who visited the Olympic park more often were least likely to remain inactive/become sedentary. For adults there was no difference after 6 or 18 months. Adolescents who were no longer depressed or remai…	Limited positive
Cummins, Findlay, Higgins, Petticrew, Sparks & Thomson	Reducing inequalities in health and diet: findings from a study on the impact of a food retail development	2008	Environment and Planning	UK Department of Health Reducing Health Inequalities Initiative	United Kingdom	Food desert	Assess changes in diet, self-reported health, and perceptions of neighbourhood	Area-based initiative	Introduction of hypermarket in deprived area in Glasgow	Stimulating retail-led area regeneration, providing long term training and job security, and improving food access in deprived area with poor food access.	2001	Public-private regeneration partnership between major food retailer, Glasgow Chamber of Commerce, a local training college, and regeneration companies. Tesco St Rollox Partnership	Residents in deprived neighbourhood	Before/after study	Mixed methods	Surveys, focus groups	Comparison area	Fruit and vegetable consumption; self-rated health score; psychological wellbeing score; perceived neighbourhood change	Fruit and vegetable consumption; self-rated health score; psychological wellbeing score	Multiple; Food consumption and purchasing; Mental health and wellbeing; Physical health	Dietary change/improvement following greater access and availability of healthy foods in local area, assuming residents switched to the new supermarket. It was believed that solving the food access problem would help solve diet related problems, leading to retail-led area-based interventions in deprived communities. However, this alone is argues to not be enough to change behaviours, and needs to…	General improvements in fruit and vegetable consumption in both areas. Weak evidence for the effect of the hypermarket on fruit consumption. No significant improvements in self-rated health or psychological wellbeing. In focus groups, potential health/social impacts included increased physical access and food availability (although higher prices), and increased employment opportunities. The hyper…	Limited positive
Cummins, Findlay, Petticrew & Sparks	Healthy Cities?: the impact of food retail led regeneration on food access, choice and retail structure	2005	Built Environment	UK Department of Health Reducing Health Inequalities Initiative	United Kingdom	Food desert	Assess effects on existing retail structure, food choice, physical and economic food access, and employment	Area-based initiative	Introduction of hypermarket in deprived area in Glasgow	Stimulating retail-led area regeneration, providing long term training and job security, and improving food access in deprived area with poor food access.	2001	Public-private regeneration partnership between major food retailer, Glasgow Chamber of Commerce, a local training college, and regeneration companies. Tesco St Rollox Partnership	Residents in deprived neighbourhood	Before/after study	Quantitative	Surveys	Control area	Retail use; vacancy rates; stock turnover; change it food outlets; physical and economic food access; employment	Change in food environment; physical and economic food access; employment	Social determinants of health; Environmental determinants of health	Dietary change/improvement following greater access and availability of healthy and affordable foods. However, the problem of improving diet in poorer communities is not simply tackled by the relocation and redevelopment of food stores in poorer areas. While this may increase access to a healthy foods, it also does to less healthy foods. Improving food access alone, without improving knowledge of…	The intervention area experienced a substantial reduction in vacant units and turnover. There was no significant change in the amount of outlets selling (fresh) food. A significant (30%) amount of residents switched to the new supermarket, predominantly with low disposable income and for those within 500m, meaning that the supermarket provided economically accessible options. However, there was n…	Limited positive
Cummins, Petticrew, Higgins, Findlay & Sparks	Large scale food retailing as an intervention for diet and health: quasi-experimental evaluation of a natural experiment	2005	Journal of Epidemiology Community Health	UK Department of Health Reducing Health Inequalities Initiative	United Kingdom	Food desert	Assess impacts on fruit and vegetable consumption, self reported, and psychological health	Area-based initiative	Introduction of hypermarket in deprived area in Glasgow	Stimulating retail-led area regeneration, providing long term training and job security, and improving food access in deprived area with poor food access.	2001	Public-private regeneration partnership between major food retailer, Glasgow Chamber of Commerce, a local training college, and regeneration companies. Tesco St Rollox Partnership	Residents in deprived neighbourhood	Before/after study	Quantitative	Survey	Comparison area	Fruit and vegetable consumption; self-reported health; psychological health	Fruit and vegetable consumption; self-reported health; psychological health	Multiple; Food consumption and purchasing; Mental health and wellbeing; Physical health	Dietary change/improvement following greater access and availability of healthy and affordable foods, assuming residents switched to the new hypermarket. However, this was not found to be true in this controlled study.	Combined fruit and vegetable consumption and psychological health significantly improved in the intervention area, while self reported health worsened. There were weak intervention effects for fruit and vegetable consumption. About a third of residents switched to the new hypermarket. There were no significant differences between those who switched and those who didn't.	Limited positive
Gibbons, Overman & Sarvimäki	The local economic impacts of regeneration projects: Evidence from UK’s single regeneration budget	2021	Journal of Urban Economics	Economic and Social Research Council	United Kingdom	Disadvantaged neighbourhoods	Assess impact on employment of local residents in deprived neighbourhoods	Area-based initiative	Single Regeneration Budget; UK government fund allocating money to enhance the quality of life of local people in deprived areas. Interventions include those to improve education and employment opportunities, improve the physical environment /infrastructure, tackling crime, and schemes to support local business competitiveness and marketing initiatives. The study has a particular focus on 165 int…	Enhance the quality of life of local people in deprived areas; and support business development in places that suffered physical decline	1994-2002	Multiple Government departments and receiving partnerships of local authorities, training and enterprise councils, VCS, private sector and EU.	Residents in deprived neighbourhoods	Longitudinal study	Quantitative	Secondary data; population census and administrative data	Comparison areas	Neighbourhood employment rate; Workplace employment	Neighbourhood employment rate; Workplace employment	Wider social determinants of health	Improve local economy (attracting more capital to the surrounding area) and increase local employment rates in the target neighbourhoods by subsiding the development business space. However, this could mean jobs are displaced from other nearby areas.	The intervention led to an increase in workplace employment in the target areas. However, there was no significant association with employment rate of local residents. The cost per additional job was very high and not necessarily cost-effective (£39,675) compared to other initiatives.	Neutral
Giusti & Maraschin	Downtown revitalization and urban space: A case study in downtown Bryan, Texas	2017	Cities	CAPES-Brazil Foundation; CNPq-Brazil	United States	Urban area	Assess impacts on urban spatial structure and resident's socio-economic characteristics	Area-based initiative	Main Street Program; providing communities with the resources and practical knowledge to revitalise historic/downtown commercial districts, including rehabilitation of historic buildings, streetscape improvements, residential and commercial infill of vacant buildings, incentives to attract ground-floor businesses, revision of zoning and city marketing	Contribute to inner town regeneration and increase downtown vitality.	1992 onwards	National Trust for Historic Preservation (NGO); City of Bryan; Texas State; private investors	City residents and visitors	Before/after study	Quantitative	Secondary data	n/a	Demographic characteristics; socio-economic pattern (household income); property values; local economic activities (employment); cultural assets; land use and accessibility	Socio-economic pattern (household income); local economic activities (employment)	Wider social determinants of health	Increase in downtown economic activity, vitality and image following investment in the area.	There was a decrease in household income during the study period, likely linked to the 2008 financial crisis. Downtown Bryan remains relatively low-income area compared to nearby cities since revitalization. Downtown decreased its share in total amount of businesses but increased its share in total amount of employees.	Neutral
Hagen & Tennøy	Street-space reallocation in the Oslo city centre: Adaptations, effects, and consequences	2021	Transport and Environment	Research Council of Norway; Municipality of Oslo; Norwegian Public Roads Administration; Akershus County Council; Norwegian State Railways; Norwegian Automobile Federation.	Norway	City centre	Assess impacts on city centre users’ experience of traveling in the city centre by different modes, and how enjoyable they find the centre.	Area-based initiative	Radical street reallocations in the Oslo city centre, including removal of approximately 760 on-street parking spaces, reuse of the spaces for other modes and purposes, a new driving pattern introduced to reduce car driving and prevent through-traffic, and introduction of physical improvements, activities and events	Create a more vibrant, enjoyable, pleasant and lively city centre, facilitating more public life, contribute to business turnover and to encourage walking and cycling instead of driving	2017-2019	Oslo local government	Visitors of city centre and commuters	Longitudinal study	Quantitative	Surveys; photo-documentation	n/a	Commuters' adaptation to the reallocation of street space; effects experienced respecting commuting time and parking access; mode of transport; commute satisfaction.	Mode of transport; active travel	Multiple; Environmental determinants of health; Physical activity	Increase in city centre vitality/vibrancy, public life and enjoyment of the high street following change of dominant transport mode and increase in public space	There were no adaptations in transport modes for both commuters and city centre visitors; most travelled by sustainable modes. There were no changes in commute satisfaction. For commuters there was no increase in time, but for visitors there was more time looking for parking. There was increased preference for pedestrian streets and somewhat higher consumption. There was slight improvement in how…	Limited positive
Rhodes, Tyler & Brennan	Assessing the Effect of Area Based Initiatives on Local Area Outcomes: Some Thoughts Based on the National Evaluation of the Single Regeneration Budget in England	2005	Urban Studies	Office of the Deputy Prime Minister (now Department for Communities and Local Government)	United Kingdom	Disadvantaged neighbourhood	Assess impact on key outcomes related to quality of life	Area-based initiative	Single Regeneration Budget; UK government fund allocating money to enhance the quality of life of local people in deprived areas. Interventions include those to improve education and employment opportunities, improve the physical environment /infrastructure, tackling crime, and schemes to support local business competitiveness and marketing initiatives.	To bring about multifaceted, economic and social regeneration; enhance the quality of life of local people in deprived areas; and support business development in places that suffered physical decline	1994-2002	Multiple Government departments and receiving partnerships of local authorities, training and enterprise councils, VCS, private sector and EU.	Residents in deprived neighbourhoods	Cross-sectional study; longitudinal study	Mixed methods	Interviews; surveys; secondary data	Comparison groups	Number of jobs created; number of residents accessing employment through training; number of young people benefiting from personal and social development; new/improved business/commercial floorspace (square metres); dwellings completed/improved; number of buildings brought back into use; number benefiting from community safety initiatives; number of people with access to new cultural facilities; …	Number of jobs created; number of residents accessing employment through training; number of young people benefiting from personal and social development; new/improved business/commercial floorspace (square metres); dwellings completed/improved; number of buildings brought back into use; number benefiting from community safety initiatives; number of people with access to new cultural facilities; …	Multiple; Wider social determinants of health; Environmental determinants of health	Encouraging holistic policy interventions that tackle economic, physical and social factors that produce deep-seated deprivation and improve quality of life. The exact theory of change varies per case study. Many aimed to improve quality of life through improvements in the physical environment and housing, employment and education, community development and safety. The authors argue that the diff…	Residents were found to be significantly more satisfied with their accommodation, and with their area as a good place to bring up children and with community involvement. There were improvements in serious area-based crime rates and vandalism/hooliganism and feelings of safety. Indicators related to self-reported health worsened in the area but there is indication that this is only for a small pa…	Limited positive
Sadler, Gilliland & Arku	A Food Retail-Based Intervention on Food Security and Consumption	2013	International Journal of Environmental Research and Public Health	None	United States	Food desert	Assess the introduction of a new food retailer on food consumption and security	Area-based initiative	Introduction of new independent food retailers in the centre of a deprived area in Flint, Michigan, with financial assistance from NGO agencies, tax incentives and commercial revitalization deductions	Contributing to retail-led area regeneration	2010	Private investor; local government and NGOs	Residents in deprived area	Before/after study	Quantitative	Surveys	Control areas	Fruit and vegetable consumption; nutrition quality; food security	Fruit and vegetable consumption; nutrition quality; food security	Food consumption and purchasing	Dietary change/improvement following greater access to healthy foods in local area. However, simply providing a new source of nutritious food is not enough to alter entrenched behaviours, and needs to consider other variables (especially in distressed neighbourhoods) e.g. unhealthy foods available, higher prices, lack of marketing, existing shopping habits in other stores.	Geographic distance to grocery stores or healthy food generally did not play a significant role in fruit and vegetable consumption in any of the areas. Regarding consumption of other foods, there was a significant increase in the purchasing of prepared food within the intervention neighbourhood.	Limited negative
Sadler, Gilliland & Arku	Community Development and the Influence of New Food Retail Sources on the Price and Availability of Nutritious Food	2013	Journal of Urban Affairs		United States	Food desert	Assess the impact on price and availability of food	Area-based initiative	Introduction of new independent food retailers in the centre of a deprived area in Flint, Michigan, with financial assistance from NGO agencies, tax incentives and commercial revitalization deductions	Contributing to retail-led area regeneration	2010	Private investor; local government and NGOs	Residents in deprived area	Before/after study	Quantitative	Surveys	n/a	Food prices; proximity to grocery store	Food prices; proximity to grocery store	Environmental determinants of health	Improved access to healthy and affordable foods in local area following the opening of a new store ina food desert. Greater access is believed to lead to lower food prices due to competition and economies of scale.	There was an improvements in the amount of households living within 1000 metres from a supermarket. There was a decrease in the price of the average food basket after the introduction of the supermarkets. After the introduction there was no significant difference between prices of supermarkets and independent shops.	Positive
Van Leuven	The Impact of Main Street Revitalization on the Economic Vitality of Small-Town Business Districts	2022	Economic Development Quarterly	None	United States	Rural area	Assess impacts on local employment and establishments	Area-based initiative	Main Street Program; providing communities with the resources and practical knowledge to revitalise historic commercial districts (focus on Iowa, Michigan, Ohio, and Wisconsin)	To stabilise and improve the economic vitality of rural downtowns across the United States	1997-2019	National Trust for Historic Preservation (NGO); state government (Iowa, Michigan, Ohio and Wisconsin)	Residents in rural areas	Longitudinal study	Quantitative	Secondary data; employment data	Pooled sample of comparison communities from 4 areas	Neighbourhood employment rate	Neighbourhood employment rate	Wider social determinants of health	Improve local employment and economy by investing in creating more attractive retail environments in rural areas, thereby attracting more retail visitors. The four pillars of the main street program are economic vitality, design, promotion and organisation.	There was no statistically significant effects of the intervention on total downtown jobs, nor in downtown retail jobs and establishments. Only in Iowa, the program led to 20 new downtown retail jobs per 1,000 residents.	Neutral
Wrigley, Warm & Margetts	Deprivation, diet, and food-retail access: findings from the Leeds `food deserts' study	2003	Environment and Planning	Economic and Social Research Council	United Kingdom	Food desert	Assess changes in food consumption	Area-based initiative	Introduction of a large superstore and 10 smaller units in centre of deprived area in Seacroft, Leeds under regeneration partnership between food retailer and local government	To improve and regenerate town centre; increase food access for residents living in deprived neighbourhood with poor food retail access; and create employment	2000	Public-private urban regeneration partnership between major food retailer, local authority, property developers, employment services agency, shop workers' unions and the local family centre	Residents in deprived neighbourhood with poor food retail access	Before/after study	Quantitative	Food consumption diaries, surveys	n/a	Dietary quality (change); Fruit and vegetable consumption	Dietary quality (change); Fruit and vegetable consumption	Food consumption and purchasing	Dietary change/improvement following greater access to healthy and affordable foods in local area, assuming residents switched to the new supermarket	No change in fruit and vegetable consumption overall but significant increase in those with 'poor' diets pre-intervention; those who switched to the new supermarket; and those within 750m of the supermarket	Positive
Wringley, Warm, Margetts & Whelan	Assessing the Impact of Improved Retail Access on Diet in a ‘Foo d Desert’: A Preliminary Report	2002	Urban Studies	Economic and Social Research Council	United Kingdom	Food desert	Assess changes in food consumption	Area-based initiative	Introduction of a large superstore and 10 smaller units in centre of deprived area in Seacroft, Leeds under regeneration partnership between food retailer and local government	To improve and regenerate town centre; increase food access for residents living in deprived neighbourhood with poor food retail access; and create employment	2000	Public-private urban regeneration partnership between major food retailer, local authority, property developers, employment services agency, shop workers' unions and the local family centre	Residents in deprived neighbourhood with poor food retail access	Before/after study	Quantitative	Food consumption diaries, surveys	n/a	Dietary quality (change); Fruit and vegetable consumption	Dietary quality (change); Fruit and vegetable consumption	Food consumption and purchasing	Dietary change/improvement following greater access to healthy and affordable foods in local area, assuming residents switched to the new supermarket	Mean consumption of fruit and vegetables in the post-intervention period shows a small insignificant rise. A significant upward shift in fruit and vegetable consumption and switching away from limited-range/budget stores in the post-intervention period is observable amongst those who had the poorest diet.	Positive
Brooks	Volunteering to be taxed: Business improvement districts and the extra-governmental provision of public safety	2008	Journal of Public Economics	Lincoln Institute for Land Policy	United States	Urban areas	Assess impacts on serious crime rates	Business improvement district	Business improvement districts in Los Angeles, using raised funds for supplemental public services like trash collection, private security officers, CCTV cameras, marketing and place promotion, and development planning.	To revitalise urban commercial areas and make them attractive – safer, cleaner, and more marketable.	1994 onwards	Public-private partnership between formal entity created by local businesses located in BID area and public sector	Residents and businesses in urban commercial areas	Longitudinal study	Quantitative	Secondary data; crime data	Comparison areas	Robbery; burglary; auto burglary; theft; overall crime rate; less serious crime rate	Robbery; burglary; auto burglary; theft; overall crime; less serious crime rate	Environmental determinants of health	Decrease in crime rates as a result of increased investment in security measures as part of the BID. According to the Logic of Collective Action, small groups are able to provide public goods for themselves better than large groups (e.g. government) at times, as small groups find it easier to coerce everyone in contributing (no free riding).	BIDs were associated with crime declines of 6 to 10%. BIDs are more frequently associated with declines in serious than less serious crime. This is not caused by displacement of crime or lower marginal costs in reducing crime in high crime neighbourhoods.	Positive
Clutter, Henderson & Haberman	The Impact of Business Improvement District Proximity on Street Block Robbery Counts	2019	Crime and Delinquency		United States	City centre	Assess impacts on street block robbery	Business improvement district	Business improvement district in primary streets of Cincinnati (Ohio) made up of retail stores, restaurants, personal services and other “walk-in” customer-oriented businesses, with annual budget to fund improvement projects mostly paid through additional taxes for businesses.	To revitalise urban commercial areas and increase commercial activity.	1990	Public-private partnership between formal entity created by local businesses located in BID area and public sector	Residents and businesses in deprived neighbourhood	Cross-sectional	Quantitative	Secondary data	Comparison area	Street block robbery	Street block robbery	Environmental determinants of health	BIDs aim to increase footfall in the area and are used for commercial purposes and therefore might contribute to more crime generation according to crime pattern theory (CPT). Decrease in crime rates could occur due to greater investment in security/better management and possible social control.	BIDs were associated with significantly higher street block robbery levels (+59%), even after controlling for the types of facilities located within them. However, more central street blocks had more robberies irrespective of their proximity to BIDs. Robberies also increased for each additional everyday store, or the presence of a hotel, recreation centre, bus stop, public housing community, publ…	Negative
Cook & MacDonald	Public Safety through Private Action: An economic assessment of BIDs, locks, and citizen cooperation	2011	The Economic Journal	Center for Disease Control and Prevention	United States	Urban areas	Assess the social benefits of BID expenditures on security	Business improvement district	Business improvement districts in Los Angeles, using raised funds for supplemental public services like trash collection, private security officers, CCTV cameras, marketing and place promotion, and development planning.	To revitalise urban commercial areas and make them attractive – safer, cleaner, and more marketable.	1996-2004	Public-private partnership between formal entity created by local businesses located in BID area and public sector	Residents and businesses in urban commercial areas	Longitudinal study	Quantitative	Secondary data; crime data	Comparison areas	Robbery; assault; burglary; and auto theft	Robbery; assault; burglary; and auto theft	Environmental determinants of health	Decrease in crime rates as a result of private actions by individuals (e.g. reporting, taking preventative security measures) and businesses (e.g. security guards, CCTV). This has both positive and negative (e.g. gun ownership, noise pollution) societal outcomes (broken window policy)	The average incidence of total reported crimes and incidence of arrests dropped more in BID areas than non-BID areas. The largest marginal shift in crime occurs for robberies, followed by burglary and auto theft. An additional spending of $10,000 per neighbourhood BIDs produces a social-cost savings of $149,362-155,242 for robberies and $34,217-52,812 for assaults. No evidence that crime increase…	Positive
Han, Morcol, Hummer & Petersen	The effects of business improvement districts in reducing nuisance crimes: Evidence from Philadelphia	2017	Journal of Urban Affairs		United States	Urban area	Assess impact on public nuisance crime rates	Business improvement district	Business improvement district in Philadelphia, using raised funds from local businesses for supplemental public services, including security and cleaning services, physical improvements.	To revitalise urban commercial areas and increase commercial activity.	1998-2009	Public-private partnership local businesses located in the BID area and public sector	Residents and businesses in urban commercial areas	Longitudinal study	Quantitative	Secondary data; crime data	Comparison areas	Nuisance crimes of graffiti; illegal dumping; disorderly conduct	Nuisance crimes of graffiti; illegal dumping; disorderly conduct	Environmental determinants of health	Decrease in crime rates as a result of increased investment in security measures and physical improvements (e.g. cleaning) as part of the BID. The theoretical bases of BIDs’ effects in crime reduction can be found in the “broken windows theory” (signs of decay invite crime, while presence of security officers enhances informal social control and deters crime) and “defensible space theory”(well de…	BIDs had a significant negative effect on graffiti, illegal dumping and disorderly conduct after 5 years. These effects were not observed between 6-10 years and over 10 years after the study period.	Limited positive
Hoyt	Do Business Improvement District Organizations Make a Difference? Crime In and Around Commercial Areas in Philadelphia	2005	Journal of Planning Education and Research		United States	Urban areas	Assess impacts on criminal activity in and around commercial area	Business improvement district	Business improvement district in Philadelphia, using raised funds from local businesses for supplemental public services, including security and cleaning services, physical improvements.	To revitalise urban commercial areas and increase commercial activity.	2002	Public-private partnership between formal entity created by local businesses located in the BID area and public sector	Residents and businesses in urban commercial areas	Longitudinal study	Quantitative	Secondary data; crime data	Comparison areas	Stolen vehicles; theft from vehicles; thefts; burglaries; robberies; property crimes; drug-related crimes; disorderly conduct; quality-of-life crimes	Stolen vehicles; theft from vehicles; thefts; burglaries; robberies; property crimes; drug-related crimes; disorderly conduct; quality-of-life crimes	Environmental determinants of health	Commercial areas with BID organizations are argued to be more effective in deterring criminal activity and fear of crime than those without BIDs due to greater investment in security and local economic and physical development encouraging social organisation (broken window theory). In theory, BID services should push crime into adjacent residential neighbourhoods. However, this was not found in t…	Property crimes and thefts are most responsible for explaining the difference between commercial areas with and without BIDs from 1999-2002; and stolen vehicles between 2000-2002. There is no strong evidence of a spillover effect to neighbouring areas.	Positive
MacDonald, Golinelli, Stokes & Bluthenthal	The effect of business improvement districts on the incidence of violent crimes	2010	Injury Prevention	Centres for Disease Control and Prevention	United States	Urban areas	Assess impacts on violent crimes.	Business improvement district	Business improvement districts in Los Angeles, using raised funds for supplemental public services like trash collection, private security officers, CCTV cameras, marketing and place promotion, and development planning.	To revitalise urban commercial areas and make them attractive – safer, cleaner, and more marketable.	1994-2005	Public-private partnership between formal entity created by local businesses located in BID area and public sector	Residents and businesses in urban commercial areas	Before/after study	Quantitative	Secondary data; crime data	Comparison areas	Robbery; violent crimes	Robbery; violent crimes	Environmental determinants of health	Decrease in crime rates as a result of increased investment in security measures and physical improvements (e.g. cleaning) as part of the BID.	The implementation of BID was associated with a 12% reduction in the incidence of robbery and an 8% reduction in the total incidence of violent crimes. However, the strength of the effect of BID on robbery crimes varied by location, depending on the size of their investment in economic development and crime prevention.	Positive
MacDonald, Stokes, Grunwald & Bluthenthal	The Privatization of Public Safety in Urban Neighborhoods: Do Business Improvement Districts Reduce Violent Crime Among Adolescents?	2013	Law & Society Review	Center for Disease Control and Prevention	United States	Urban areas	Assess impacts on violent crime among adolescents	Business improvement district	Business improvement districts in Los Angeles, using raised funds for supplemental public services like trash collection, private security officers, CCTV cameras, marketing and place promotion, and development planning.	To revitalise urban commercial areas and make them attractive – safer, cleaner, and more marketable.	1994-2005	Public-private partnership between formal entity created by local businesses located in BID area and public sector	Residents and businesses in urban commercial areas	Longitudinal study	Quantitative	Surveys; Secondary data; crime data	Comparison areas	Self-reported adolescent violent victimization; robbery; threatening with weapon; beating; physical attack by group; witness of group assault	Self-reported adolescent violent victimization; robbery; threatening with weapon; beating; physical attack by group; witness of group assault	Environmental determinants of health	Decrease in crime rates as a result of increased investment in security measures and physical improvements (e.g. cleaning) as part of the BID (broken window theory and routine activities theory, which suggests that crime results from the convergence of a motivated offender, a desirable target, and the absence of an effective guardian). This paper adds a third Social disorganization theory, which …	There was no significant violent crime reduction among youths living in areas near BIDs compared to those living in other control areas. This suggests social benefits of BIDs do not transcend to the outer borders of the neighbourhoods they touch, but only affect consumers and visitors.	Neutral
Sutton	Are BIDs Good for Business? The Impact of BIDs on Neighborhood Retailers in New York City	2014	Journal of Planning Education and Research	None	United States	Urban areas	Assess impact on retail sales and local employment	Business improvement district	Business improvement districts in New York City, using raised funds from local businesses for supplemental public services, such as improvement of streetscape, public safety and sanitation	To revitalise urban commercial areas and increase commercial activity.	2000-2008	Public-private partnership between formal entity created by local businesses located in BID area and public sector	Residents and businesses in urban commercial areas	Before/after study	Quantitative	Secondary data; employment data and business data	Matched comparison areas	Change in retail sales and employment rates	Change in employment rates	Wider social determinants of health	Improve local employment and economy by investing in creating more attractive retail environments, thereby attracting more retail visitors (using retail theory). However this does not seem to hold true for smaller community BIDs with a larger proportion of independent businesses versus chains that possibly lead to customer spillover. Small BIDs that are more disconnected and not nearby dense down…	As the amount of independent retailers increased, both retail sales and employment were found to significantly decrease in BID areas compared to non BID areas. These findings were found for smaller community BIDs, while destination BIDs showed an increase in employment in independent businesses.	Limited negative
Bondonio & Engberg	Enterprise zones and local employment: evidence from the states’ programs	2000	Regional Science and Urban Economics	International Center for Economic Research	United States	Disadvantaged neighbourhood	Assess impacts on local employment	Business incentives	Enterprise Zones in California, Kentucky, New York, Pennsylvania and Virginia providing incentives for businesses to locate or expand in targeted (economically deprived) areas.	To improve and regenerate economically deprived areas, and create new jobs for local residents, reduce unemployment and increase income	1983 onwards	Regional government and businesses	Residents and businesses in deprived neighbourhood	Longitudinal study	Quantitative	Secondary data; employment data	Comparison areas	Employment growth; unemployment rate	Employment growth; unemployment rate	Social determinants of health	Improve local economy (attracting more capital to the surrounding area) and increase local employment rates for residents in the target neighbourhoods through policies that facilitate business growth and the hiring taxes.	The programs did not have a significant impact on employment growth in the surrounding neighbourhoods. Findings were controlled for the monetary value of the incentives.	Neutral
Chaput, Mercille, Drouin & Kestens	Promoting access to fresh fruits and vegetables through a local market intervention at a subway station	2018	Public Health Nutrition	Québec en forme; Canadian Institutes of Health Research (CIHR)	Canada	Disadvantaged neighbourhood	Assess impacts on physical access and fruit and vegetable consumption	Business incentives	Introduction of new fruit and vegetable market near subway station in Montreal, selling locally produced and affordable food	Improving fruit and vegetable access and affordability in deprived neighbourhood and stimulate the local economy	2016	Social economy enterprise (Y’a QuelQu’un l’aut’bord du mur) and Montreal Public Health Department	Residents in deprived neighbourhood	Cross-sectional study	Quantitative	Surveys	Comparison group	Market usage; fruit and vegetable consumption; perceived access to fruits and vegetables	Fruit and vegetable consumption; perceived access to fruits and vegetables	Food consumption and purchasing	Dietary change/improvement following greater access to healthy food in the local area. Market usage was associated with distance and mobility.	Most shoppers lived within 1km from the market and reported the market was along their travel route. Nearly half of participants shopped frequently at markets. Consuming at least 5 F&V a day was also associated with market usage.	Positive
Dowall	An Evaluation of California's Enterprise Zone Programs	1996	Economic Development Quarterly	California Policy Seminar	United States	Disadvantaged neighbourhood	Assess impacts on local employment	Business incentives	Enterprise Zones in California providing incentives for businesses to locate or expand in targeted (economically deprived) areas.	To improve and regenerate economically deprived areas, and create new jobs for local residents, reduce unemployment and increase income	1986 onwards	Regional government and businesses	Residents and businesses in deprived neighbourhood	Longitudinal study	Quantitative	Secondary data; employment data	Comparison areas	Employment rate	Employment rate	Social determinants of health	Improve local economy (attracting more capital to the surrounding area) and increase local employment rates for residents in the target neighbourhoods through policies that facilitate business growth and the hiring taxes.	Employment growth was lower than predicted in 85% of the areas. Zone incentives and resources appeared to have had little to no impact on job creation and business investment.	Neutral
Dubowitz, Ghosh-Dastidar, Cohen, Beckman, Steiner, Hunter, Flórez, Huang, Vaughan, Sloan, Zenk, Cummins & Collins	Diet And Perceptions Change With Supermarket Introduction In A Food Desert, But Not Because Of Supermarket Use	2015	Health Affairs	National Cancer Institute (US National Institutes of Health)	United States	Food desert	Assess impact on diet, obesity (BMI), and perceived access to healthy food.	Business incentives	Federal Healthy Food Financing Initiative (HFFI) providing financing assistance/grants for the introduction of healthy food outlets. This study focuses on the introduction of a new full-service supermarket in deprived area in Pittsburgh, Pennsylvania.	Improve access to healthy foods in underserved areas, create and preserve quality jobs, and revitalize low-income communities.	2013	Public-private partnership between US Government and private investors	Residents in deprived neighbourhood	Before/after study	Quantitative	Survey	Comparison area	Diet quality; daily energy intake; BMI; perceived access to healthy food	Diet quality; daily energy intake; BMI; perceived access to healthy food	Multiple; Food consumption and purchasing; Body measurements	Dietary change/improvement by making fresh and healthy foods more accessible and affordable in food deserts by incentivising the introduction of new supermarkets.	There were positive differential effects of living in the intervention neighbourhood versus living in the control neighbourhood on several components of diet (e.g. energy intake and overall diet quality), perceived access to healthy food, and neighbourhood satisfaction. But there were no changes in average BMI, consumption of fruit and vegetables, or consumption of whole grains.	Limited positive
Elbel, Moran, Dixon, Kiszko, Cantor, Abrams & Mijanovich	Assessment of a government-subsidized supermarket in a high-need area on household food availability and children’s dietary intakes	2015	Public Health Nutrition	Robert Wood Johnson Foundation Healthy Eating Research Program and the Aetna Foundation	United States	Disadvantaged neighbourhoods	Assess impacts of household food availability and children's diets	Business incentives	Food Retail Expansion to Support Health (FRESH) program in New York City, which focuses on lowering costs of owning, leasing and renovating supermarket retail space (in underserved, low-income and high unemployment) areas via tax and zoning incentives, for large supermarkets selling significant healthy food options (30%+)	Improving fruit and vegetable access in deprived neighbourhood and stimulate the local economy and employment	2011	NYC Economic Development Corporation; NYC Department of Health and Mental Hygiene; businesses	Residents and businesses in deprived neighbourhood	Quasi-experimental study	Quantitative	Surveys	Comparison area	Household food availability; dietary intake	Household food availability; dietary intake	Food consumption and purchasing	Improving diet and food availability by providing greater access to fresh and healthy foods in the local area. This assumes that residents use the new supermarket (e.g. if reliance on local shop for food is high). At the same time, the new supermarkets also offer unhealthy foods.	There were no significant impacts on food availabiliyu and consumption. There was a significant decline in salty snacks availability in the intervention area. At first follow-up, there were no significantly different changes in consumption. At the second follow-up, there was a net decrease in consumption of milk, pastries, packaged snacks and fruit consumption in the intervention group (partly in…	Neutral
Elbel, Mijanovich, Kiszko, Abrams, Cantor, & Dixon	The Introduction of a Supermarket via Tax-Credits in a Low-Income Area: The Influence on Purchasing and Consumption	2017	American Journal of Health Promotion		United States	Disadvantaged neighbourhood	Assess impacts on food purchasing and dietary habits in adults	Business incentives	Food Retail Expansion to Support Health (FRESH) program in New York City, which focuses on lowering costs of owning, leasing and renovating supermarket retail space (in underserved, low-income and high unemployment) areas via tax and zoning incentives, for large supermarkets selling significant healthy food options (30%+)	Improving fruit and vegetable access in deprived neighbourhood and stimulate the local economy and employment	2011	Business, with support of NYC local government	Residents in deprived neighbourhood	Before/after study	Quantitative	Surveys	Comparison area	Food consumption; changes in food consumption; household food availability; fruit and vegetable purchasing; food shopping behaviour	Food consumption; changes in food consumption; household food availability; fruit and vegetable purchasing; food shopping behaviour	Food consumption and purchasing	Dietary change/improvement following greater access to healthy and affordable foods in local area, assuming residents switched to the new supermarket.	The new supermarket did not result in substantial changes in purchasing patterns or nutritional quality. There was a significant decrease in sugary beverage and carbohydrate intake. There was a significant improvement in participants having noticed a new grocery store, and there was a decrease in shoppers using local convenience stores. The new store was not significantly associated with the like…	Limited positive
Elvery	The Impact of Enterprise Zones on Resident Employment: An Evaluation of the Enterprise Zone Programs of California and Florida	2008	Economic Development Quarterly	Center for Economic Studies (US Bureau of the Census)	United States	Disadvantaged neighbourhood	Assess impacts on neighbourhood employment rates	Business incentives	Enterprise Zones in California and Florida providing incentives for businesses to locate or expand in targeted (economically deprived) areas. Incentives include property and income tax abatements, advantageous permitting and regulation, infrastructure improvements and tax credits for job creation.	To improve and regenerate economically deprived areas, and create new jobs for local residents	1986-1990	Regional government and businesses	Residents and businesses in deprived neighbourhood	Quasi-experimental study	Quantitative	Secondary data; employment data	Matched comparison areas	Neighbourhood employment rate	Neighbourhood employment rate	Wider social determinants of health	Improve local economy (attracting more capital to the surrounding area) and increase local employment rates in the target neighbourhoods through policies that facilitate business growth and the hiring zone residents. Subsidies could also lead to better wages for residents. This assumes that the local residents meet the skill requirements of new jobs and that new businesses are labour intensive (i…	Enterprise zones had a negative but insignificant effect on resident employment probability rates compared to matched comparison areas in both states. This could be because those out of the labour market may have been encouraged to apply for work, lowering the probability of finding employment.	Limited negative
Farley, Sacks, Dannefer, Johns, Leggat, Lim, Konty & Nonas	Evaluation of the New York City Green Carts program	2015	AIMS Public Health		United States	Disadvantaged neighbourhoods	Assess impact on access to fruit and vegetables; and neighbourhood food retailers	Business incentives	NYC Green Carts Program, expanding the amount of mobile produce vendors in low-income neighbourhoods by granting new permits.	To address neighbourhood disparities in the availability and consumption of healthy foods in NYC and positively influence the local food environment.	2008	New York City (NYC) Department of Health and Mental Hygiene; businesses	Residents in disadvantaged neighbourhoods	Longitudinal study	Quantitative	Survey	Comparison areas	Neighbourhood fruit and vegetable availability; fruit and vegetable variety; fruit and vegetable quality	Neighbourhood fruit and vegetable availability; fruit and vegetable variety; fruit and vegetable quality	Environmental determinants of health	Improve fruit and vegetable availability and variety in low-income neighbourhoods following greater amount of produce vendors in the local area. New mobile vendors are expected to influence existing food establishments in the area and improve the overall food environment by increasing competition.	Establishments selling both fruits and vegetables in GCPs increased significantly while establishments without fruit and vegetables decreased compared to the control area, which was particularly driven by bodegas. The number of establishments selling more than 10 types of fruits and vegetables increased significantly. While fruit and vegetable quality was high, it decreased in comparison to the c…	Positive
Freedman & Kuhns	Supply-side subsidies to improve food access and dietary outcomes: Evidence from the New Markets Tax Credit	2018	Urban Studies	US Department of Agriculture’s Economic Research Service	United States	Disadvantaged neighbourhoods	Assess impacts on food shopping and purchasing patterns	Business incentives	New Markets Tax Credit (NMTC) Program, offering tax credits against federal income tax to encourage private investment in target low-income neighbourhoods. A substantial amount went to investment in food businesses	Promote greater investment in operating businesses and real estate projects located in low-income neighbourhoods	2003-2009	US Department of Treasury	Residents and businesses in deprived neighbourhood	Before/after study	Quantitative	Secondary data; food purchasing	Comparison area	Food shopping; food purchasing; supermarket employment	Food shopping; food purchasing; supermarket employment	Multiple; Food consumption and purchasing; Wider social determinants of health	Stimulating healthier food purchasing by providing greater access to fresh and healthy foods in the local area. Stimulating economic development by providing monetary incentives for businesses, increasing local employment and attracting new residents.	The intervention had a significantly positive impact on the growth of the grocery industry in target areas. There was also an increase in supermarket employment. Local residents were found to visit convenience shops less, while supermarket visits remained stable. However, increase in food access was not found to have effects on food purchasing patterns	Limited positive
Freedman, Bell, Clark, Ngendahimana, Borawski, Trapl, Pike & Sehgal	Small improvements in an urban food environment resulted in no changes in diet among residents	2021	Journal of Community Health	National Cancer Institute (US National Institutes of Health)	United States	Food desert	Assess impacts on overall neighbourhood built and social food environment	Business incentives	Federal Healthy Food Financing Initiative (HFFI) providing financing assistance/grants for the introduction of healthy food outlets. This study focuses on the introduction of new centrally located food hub in deprived area with low food access. The food hub includes a catering service, healthy café, grocery store, farmers market, mobile market and on-site culinary job training and workshops.	To foster community economic development in a poverty-stricken area, including business development, job creation, community revitalization, and healthy food access through elimination of a food desert	2015	Partnership between a community development group, local foundation, non-profit organizations, and local government entity (federal government grant holder)	Residents in deprived neighbourhood	Quasi-experimental study	Quantitative	Surveys; observations, secondary food retail data	Comparison area	Dietary behaviours; reach of food hub components; observed healthy food availability scores; perceptions of healthy food availability; social support for healthy eating	Dietary behaviours; observed healthy food availability scores; perceptions of healthy food availability; social support for healthy eating	Food consumption and purchasing	Dietary change/improvement through improvements in the built food environment to make fresh and healthy foods more accessible and affordable; and improvements in the social food environment by promoting social interactions, norms, and support related to fresh and healthy foods. However, changes in the food environment/access to healthy food depend on the implementation of the intervention and the…	Implementation differed substantially from the proposed plan resulting in neither implementation of a multi-vendor marketplace nor the healthy food distribution system to service small retailers. Reach of the food hub components varied. Perceptions of healthy food availability and observed availability of healthy foods improved while social support for healthy eating declined. However, these chan…	Neutral
Ghosh-Dastidar, Hunter, Collins, Zenk, Cummins, Beckman,Nugroho, Sloan, Wagner & Dubowitz	Does Opening a Supermarket in a Food Desert Change the Food Environment?	2017	Health and Place	National Cancer Institute (US National Institutes of Health)	United States	Food desert	Assess impacts on geographic supermarket access, availability of healthy and unhealthy foods, and overall food prices.	Business incentives	Federal Healthy Food Financing Initiative (HFFI) providing financing assistance/grants for the introduction of healthy food outlets. This study focuses on the introduction of new supermarket in deprived area with low food access in Pittsburgh	To increase access to food in deprived neighbourhood.	2013	Local government entity and private investor (federal government grant holder)	Residents in deprived neighbourhood	Before/after study	Quantitative	Audits; surveys	Comparison area	Distance to food store; fruit and vegetable availability; healthy food availability; unhealthy food availability; junk food availability; food prices; store environment	Distance to food store; fruit and vegetable availability; healthy food availability; unhealthy food availability; junk food availability; food prices	Environmental determinants of health	Greater access to healthy and affordable food in local area due to closer geographic proximity to supermarket. At the same time, supermarkets can also increase access to unhealthy foods and drive wider food system change, causing local food stores to fail or to lower their prices to compete. However, this is dependent on the uptake of the new supermarket. Residents do not necessarily switch to th…	The opening of the new supermarket did not impact the amount of local food outlets. The average distance to a supermarket decreased significantly in the intervention area but not in the comparison area. Distance to regular place of shopping did not increase significantly. The relative availability of healthy foods in the area increased in both areas. Average staple food prices decreased in the in…	Limited positive
Greenbaum & Engberg	An Evaluation of State Enterprise Zone Policies	2000	Review of Policy Research	National Community Development Policy Analysis Network	United States	Disadvantaged neighbourhood	Assess impacts on local employment and poverty	Business incentives	Enterprise Zones in California, Florida, New Jersey, New York, Pennsylvania, and Virginia providing incentives for businesses to locate or expand in targeted (economically deprived) areas.	To improve and regenerate economically deprived areas, and create new jobs for local residents, reduce unemployment and increase income	1982 onwards	Regional government and businesses	Residents and businesses in deprived neighbourhood	Longitudinal study	Quantitative	Secondary data; employment data	Comparison areas	House values; Unemployment rate; poverty rate; employment rate; per capita income	Unemployment rate; poverty rate; employment rate; per capita income	Social determinants of health	Improve local economy (attracting more capital to the surrounding area) and increase local employment rates for residents in the target neighbourhoods through policies that facilitate business growth and the hiring taxes.	EZ incentives do not significantly improve income or employment outcomes in zones. Sometimes they appear to have negative effects	Limited negative
Ham, Swenson, İmrohoroğlu & Song	Government programs can improve local labour markets: Evidence from State Enterprise Zones, Federal Empowerment Zones and Federal Enterprise Community	2011	Journal of Public Economics	NSF	United States	Disadvantaged neighbourhood	Assess impacts on local employment and poverty	Business incentives	Enterprise Zones, Empowerment Zones and Enterprise Community Program. Providing incentives for businesses to locate or expand in targeted (economically deprived) areas and hire local residents.	To improve and regenerate economically deprived areas, and create new jobs for local residents, reduce unemployment and increase income	1982 onwards	Regional government and businesses	Residents and businesses in deprived neighbourhood	Longitudinal study	Quantitative	Secondary data; employment data	Comparison areas	Unemployment rate; poverty rate; employment rate; fraction of households with income; average income	Unemployment rate; poverty rate; employment rate; fraction of households with income; average income	Social determinants of health	Improve local economy (attracting more capital to the surrounding area) and increase local employment rates for residents in the target neighbourhoods through policies that facilitate business growth and the hiring taxes.	All three programs were found to significantly improve local labour markets, although the effects of EMPZ and ENTC designation are considerably larger in absolute value. There is very little evidence of spillovers to the nearby areas.	Positive
Hanson	Local employment, poverty, and property value effects of geographically-targeted tax incentives: An instrumental variables approach	2009	Regional Science and Urban Economics		United States	Disadvantaged neighbourhood	Assess impacts on local employment	Business incentives	Enterprise Zones in Atlanta, Baltimore, Chicago, Detroit, New York and Philadelphia, providing incentives for businesses to locate or expand in targeted (economically deprived) areas.	To improve and regenerate economically deprived areas, and create new jobs for local residents, reduce unemployment and increase income	1985 onwards	Regional government and businesses	Residents and businesses in deprived neighbourhood	Longitudinal study	Quantitative	Secondary data; employment data	Comparison areas	Resident employment rate	Resident employment rate	Social determinants of health	Improve local economy (attracting more capital to the surrounding area) and increase local employment rates for residents in the target neighbourhoods through policies that facilitate business growth and the hiring taxes.	The program does not appear to have significant effects on employment and poverty, and instead had a large statistically significant effect on property values.	Neutral
Lambert & Coomes	An Evaluation of the Effectiveness of Louisville’s Enterprise Zone	2001	Economic Development Quarterly		United States	Disadvantaged neighbourhood	Assess impacts on local employment and poverty	Business incentives	Enterprise Zones in Louisville providing incentives for businesses to locate or expand in targeted (economically deprived) areas.	To improve and regenerate economically deprived areas, and create new jobs for local residents, reduce unemployment and increase income	1982 onwards	Regional government and businesses	Residents and businesses in deprived neighbourhood	Longitudinal study	Quantitative	Secondary data; employment data, surveys	Comparison areas	Job growth; unemployment rate; people below the poverty line; employment rate; household income	Job growth; unemployment rate; people below the poverty line; employment rate; household income	Social determinants of health	Improve local economy (attracting more capital to the surrounding area) and increase local employment rates for residents in the target neighbourhoods through policies that facilitate business growth and the hiring taxes.	Employment outcomes continued to decline relative to other areas of the county. There was a net loss of jobs. According to surveyed businesses, most of the private investment would have occurred without the program.	Negative
Li, Cromley, Fox & Horowitz	Evaluation of the Placement of Mobile Fruit and Vegetable Vendors to Alleviate Food Deserts in New York City	2014	Preventing Chronic Disease	National Institute on Minority Health and Health Disparities	United States	Disadvantaged neighbourhoods	Assess mobile food vendor location and impact on food environment	Business incentives	NYC Green Carts Program, expanding the amount of mobile produce vendors in low-income neighbourhoods by granting new permits to businesses.	To address neighbourhood disparities in the availability and consumption of healthy foods in NYC and positively influence the local food environment.	2008	New York City (NYC) Department of Health and Mental Hygiene; businesses	Residents in disadvantaged neighbourhoods	Cross-sectional study	Quantitative	Secondary data	Candidate sites	Fruit and vegetable mobile vendor location; fruit and vegetable availability	Fruit and vegetable mobile vendor location; fruit and vegetable availability	Food consumption and purchasing	Improve fruit and vegetable availability and variety in low-income neighbourhoods following greater amount of produce vendors in the local area. However, due to economic incentives licensed mobile vendors may decide to locate in more highly trafficked, less produce-deprived areas, therefore not reaching the intended populations in food deserts.	Compared with candidate sites, Green Carts were significantly more likely to be near healthy stores, subway stations and large employers, while only 7% were in food deserts. However, carts had similar odds of being in a food swamps compared to an area with a healthy food environment with high fruit and vegetable availability.	Neutral
Lucan, Maroko, Shanker & Jordan	Green Carts (Mobile Produce Vendors) in the Bronx—Optimally Positioned to Meet Neighbourhood Fruit-and-Vegetable Needs?	2011	Journal of Urban Health	National Center for Research Resources, National Institute of Health	United States	Disadvantaged neighbourhoods	Assess fruit and vegetable vendor availability and spread	Business incentives	NYC Green Carts Program, expanding the amount of mobile produce vendors in low-income neighbourhoods by granting new permits.	To address neighbourhood disparities in the availability and consumption of healthy foods in NYC and positively influence the local food environment.	2008	New York City (NYC) Department of Health and Mental Hygiene; businesses	Residents in disadvantaged neighbourhoods	Cross-sectional study	Quantitative	Observation;	n/a	Amount of fruit and vegetable vendors; clustering of fruit and vegetable vendors	Amount of fruit and vegetable vendors; clustering of fruit and vegetable vendors	Environmental determinants of health	Improve fruit and vegetable availability and variety in low-income neighbourhoods following greater amount of produce vendors in the local area. New mobile vendors are expected to influence existing food establishments in the area and improve the overall food environment by increasing competition. Businesses tend to cluster in high footfall areas, which limits the provision of fresh produce to co…	61 Green carts were identified in the Bronx, which tended to cluster around high pedestrian traffic areas. There often big gaps between clusters, often in neighbourhoods most in need. A small number of vendors sold sugary drinks and foods not allowed under the permit.	Limited positive
Neumark & Kolko	Do enterprise zones create jobs? Evidence from California’s enterprise zone program	2010	Journal of Urban Economics	Public Policy Institute of California; Kauffman Foundation	United States	Disadvantaged neighbourhood	Assess impacts on local employment	Business incentives	Enterprise Zones in California providing incentives for businesses to locate or expand in targeted (economically deprived) areas.	To improve and regenerate economically deprived areas, and create new jobs for local residents, reduce unemployment and increase income	1985 onwards	Regional government and businesses	Residents and businesses in deprived neighbourhood	Longitudinal study	Quantitative	Secondary data; employment data	Comparison areas	Employment rate; Employment growth; Employees per establishment; Share of employees in low-wage industries; Share of employees in manufacturing	Employment rate; Employment growth; Employees per establishment; Share of employees in low-wage industries; Share of employees in manufacturing	Social determinants of health	Improve local economy (attracting more capital to the surrounding area) and increase local employment rates for residents in the target neighbourhoods through policies that facilitate business growth and the hiring taxes. The strongest incentive offered by the enterprise zone program is for hiring disadvantaged workers. However economic theory suggests that there may be substitution of low-skille…	There were no significant effects on employment growth.	Neutral
Oakley & Tsao	A new way of revitalizing distressed urban communities? Assessing the impact of the federal empowerment zone program	2006	Journal of Urban Affairs	National Poverty Center at the University of Michigan	United States	Disadvantaged neighbourhoods	Assess impact on socio-economic outcomes for area residents.	Business incentives	Empowerment Zone (EZ) and Enterprise Community (EC) Initiative offering targeted funding and tax incentives to businesses in distressed areas (in Baltimore, Chicago, Detroit and New York City). Businesses need to create a strategic plan to create community partnerships, economic opportunity for residents and sustainable community development.	To attract public and private resources to revitalise distressed communities, and expand employment opportunities and alleviate poverty.	1994	US Government and businesses	Residents and businesses in deprived neighbourhood	Before/after study	Quantitative	Secondary data	Comparison areas	Unemployment rate; residents below poverty line	Unemployment rate; residents below poverty line	Wider social determinants of health	Improve economic and social development in depressed areas by incentivising businesses to provide employment and community development initiatives in the area. There is a conscious effort to integrate community involvement and development to differentiate the programme from traditional economic development zones. However, evidence shows that community activities (e.g. partnerships) were not given…	Across the three areas, the zone designation does not appear to have had an effect on socio-economic outcomes. There were positive outcomes in Chicago and Detroit, but they were modest and poverty rate still remained around 40%.	Neutral
O'Keefe	Job creation in California's enterprise zones: a comparison using a propensity score matching model	2004	Journal of Urban Economics	California Research Bureau of the California State Library	United States	Disadvantaged neighbourhoods	Assess impacts on neighbourhood employment rates	Business incentives	Enterprise Zones in California providing incentives for businesses to locate or expand in targeted (economically deprived) areas. Incentives include property and income tax abatements, advantageous permitting and regulation, infrastructure improvements and tax credits for job creation.	To improve and regenerate economically deprived areas, and create new jobs for local residents	1992-1999	Regional government and businesses	Residents and businesses in deprived neighbourhood	Longitudinal study	Quantitative	Secondary data; employment date	Matched comparison areas	Growth of employment; growth of monthly earnings; growth of number of firms	Growth of employment; growth of monthly earnings	Wider social determinants of health	Improve local employment outcomes and encourage businesses to locate in the targeted areas, and help existing businesses expand by reducing their cost of hiring targeted workers falls and increasing their tax profits. Depending on the types of new jobs and the degree of unemployment this may lead to higher wages.	Employment grew significantly (3%) faster in enterprise zones than in areas that were most similar to the zones in the 6 years after the intervention. Firms in enterprise zones experienced more growth in employment. However, in the next 6 years the effect on employment was negative (only significant in one model). Earnings did not rise as quickly in enterprise zones as in matched areas, but this …	Limited positive
Reynolds & Rohlin	Do Location-based tax incentives improve quality of life and quality of business improvement?	2014	Journal of Regional Science	Lincoln Institute for Land Policy	United States	Disadvantaged neighbourhood	Assess impacts on local quality of life and business environment	Business incentives	Empowerment Zone (EZ) and Enterprise Community (EC) Initiative offering targeted funding and tax incentives to businesses in distressed areas.	To attract public and private resources to revitalise distressed communities, and expand employment opportunities and alleviate poverty.	2002 onwards	Regional government and businesses	Residents and businesses in deprived neighbourhood	Longitudinal study	Quantitative	Secondary data; employment data	Comparison areas	Quality of life; business environment	Local quality of life (based on quality of local amenities)	Environmental determinants of health	Improve economic and social development in depressed areas by incentivising businesses to provide employment and community development initiatives in the area. Limited positive findings raise concern about whether the large investment was worth it, although the quality of business environment did increase.	There were only increases in the average quality of life in the EZ areas relative to comparison areas. There was a significant improvement in the quality of business environment.	Limited positive
Rogus, Athens, Cantor & Elbel	Measuring Micro-Level Effects of a New Supermarket: Do Residents Within 0.5 Mile Have Improved Dietary Behaviors?	2018	Journal of the Academy of Nutrition and Dietetics	Robert Wood Johnson Foundation Healthy Eating Research Program; Aetna Foundation	United States	Disadvantaged neighbourhoods	Assess impacts on household food availability and dietary intake	Business incentives	Food Retail Expansion to Support Health (FRESH) program in New York City, which focuses on lowering costs of owning, leasing and renovating supermarket retail space (in underserved, low-income and high unemployment) areas via tax and zoning incentives, for large supermarkets selling significant healthy food options (30%+)	Improving fruit and vegetable access in deprived neighbourhood and stimulate the local economy and employment	2011	NYC Economic Development Corporation; NYC Department of Health and Mental Hygiene; businesses	Residents and businesses in deprived neighbourhood	Quasi-experimental study	Quantitative	Surveys	Comparison area	Household food availability; dietary intake	Household food availability; dietary intake	Food consumption and purchasing	Improving diet and food availability by providing greater access to fresh and healthy foods in the local area. This assumes that residents use the new supermarket (e.g. if reliance on local shop for food is high). At the same time, the new supermarkets also offer unhealthy foods which could but does not necessarily lead to an increase in overall consumption.	The intervention decreased travel time to the nearest grocery shop. The proportion of people always having fruit and vegetables at home increased significantly only for those living in close proximity (0.5 mile) of a FRESH supermarket at first follow up. However, there was also an increase in the availability of unhealthy foods, like salty snacks and pastries, for those living in close proximity.…	Positive
Rummo, Sze & Elbel	Association Between a Policy to Subsidize Supermarkets in Underserved Areas and Childhood Obesity Risk	2022	JAMA Pediatrics	National Institute of Diabetes and Digestive and Kidney Diseases of the National Institutes of Health	United States	Disadvantaged neighbourhoods	Assess impacts on children's and adolescents' weight status	Business incentives	Food Retail Expansion to Support Health (FRESH) program in New York City, which focuses on lowering costs of owning, leasing and renovating supermarket retail space (in underserved, low-income and high unemployment) areas via tax and zoning incentives, for large supermarkets selling significant healthy food options (30%+)	Improving fruit and vegetable access in deprived neighbourhood and stimulate the local economy and employment	2011-2014	NYC Economic Development Corporation; NYC Department of Health and Mental Hygiene; businesses	Residents and businesses in deprived neighbourhood	Cohort study	Quantitative	Secondary data; fitness data	Comparison group	Body Mass Index	Body Mass Index	Body measurements	Improving health and weight status by providing greater access to fresh and healthy foods in the local area. This assumes that residents consume a healthier diet as a result. Stimulating economic development by providing monetary incentives for businesses (e.g. lower tax rates and more favourable zoning policy for a larger store or parking) and generating new jobs.	There was a significant small decrease in BMI score and obesity status at follow-up for students living within 0.5 miles of a FRESH supermarket compared to the control group. This was the same for those exposed to new and renovated supermarkets.	Limited positive
Sharpe, Bell, Liese, Wilcox, Stucker & Hutto	Effects of a food hub initiative in a disadvantaged community: A quasi-experimental evaluation	2020	Health and Place	National Cancer Institute (US National Institutes of Health)	United States	Food desert	Assess impacts on diet, energy intake, BMI and perceived food environment	Business incentives	Federal Healthy Food Financing Initiative (HFFI) providing financing assistance/grants for the introduction of healthy food outlets. This study focuses on the introduction of new centrally located food hub in deprived area with low food access. The food hub includes a catering service, healthy café, grocery store, farmers market, mobile market and on-site culinary job training and workshops.	To foster community economic development in a poverty-stricken area, including business development, job creation, community revitalization, and healthy food access through elimination of a food desert	2015	Partnership between a community development group, local foundation, non-profit organizations, and local government entity (federal government grant holder)	Residents in deprived neighbourhood	Quasi-experimental study	Quantitative	Interviews; audits; sales data	Comparison area	Fruit and vegetable consumption; daily energy intake; dietary quality; BMI; household food security; physical activity; self-efficacy; fast food intake; perceived neighbourhood food environment	Fruit and vegetable consumption; daily energy intake; dietary quality; BMI; household food security; physical activity; self-efficacy; fast food intake; perceived neighbourhood food environment	Multiple; Food consumption and purchasing; Body measurements	Dietary change/improvement following greater access to healthy and affordable foods in local area, assuming residents switched to the new food hub outlets. Other potential influences on study outcomes are the extent to which participants were aware of the food hub, in introduction of a SNAP incentive program at the farmers market and the fact that there was a farmers market outside of the compari…	There were small significant differences between the two groups in fruit and vegetable intake and perceived food environment, but no difference in healthy eating index, BMI and energy intake. There was no difference in shopping at the farmers or mobile market, but there was at the grocery store. Increases in SNAP use at the farmers market cannot be attributed to the food hub.	Limited positive
Singleton, Li, Odoms-Young, Zenk & Powell	Change in Food and Beverage Availability and Marketing Following the Introduction of a Healthy Food Financing Initiative–Supported Supermarket	2019	American Journal of Health Promotion	Centers for Disease Control and Prevention; National Cancer Institute of the National Institutes of Health	United States	Food desert	Assess impacts on fruit and vegetable availability in local food environment	Business incentives	Federal Healthy Food Financing Initiative (HFFI) providing financing assistance/grants for the introduction of healthy food outlets. This study focuses on a supermarket in Illinois.	Improve access to healthy foods in underserved areas, create and preserve quality jobs, and revitalize low-income communities.	2015	Whole of society partnership (US government, local government, Illinois Fresh Food Fund, local businesses)	Residents in disadvantaged neighbourhoods	Before/after study	Quantitative	Audits	Comparison areas	Food and beverage availability; interior and exterior store marketing	Food and beverage availability; interior and exterior store marketing	Environmental determinants of health	Dietary change/improvement through improvements in the built food environment to make fresh and healthy foods more accessible and affordable. This competition could either have positive or negative impacts on the food environments overall, either by increasing the supply and promotion of healthy or unhealthy products. (Nutrition and Obesity Policy Research and Evaluation Network’s policy research…	After the opening of the HFFI-supported supermarket, food and beverage availability and marketing in nearby small food stores did not change significantly. However, the wide range of staple foods offered by the supermarket contributed to the expansion of healthy food retail in the intervention community.	Limited positive
Baronberg, Dunn, Nonas, Dannefer & Sacks	The Impact of New York City’s Health Bucks Program on Electronic Benefit Transfer Spending at Farmers Markets, 2006–2009	2013	Preventing Chronic Disease	Centers for Disease Control and Prevention, Communities Putting Prevention to Work; New York City Department of Health and Mental Hygiene	United States	Disadvantaged neighbourhoods	Assess impacts on fruit and vegetable purchases at farmers market	Demand-side incentives	Monetary incentive (Health Bucks) in New York, coupons on purchased fruit and vegetables to recipients of food assistance (SNAP)	Increase the use of federal food assistance at farmers’ markets to increase access to affordable healthy foods; economically support local farmers in previously less profitable areas and improve the social environment	2006-2009	New York City Department of Health and Mental Hygiene; community organisations; local businesses	Recipients of food assistance	Longitudinal study	Quantitative	Surveys	Comparison group; comparison markets	Fruit and vegetable spending; farmers market sale	Fruit and vegetable spending	Food consumption and purchasing	Increase in healthy food purchases at farmers markets following monetary incentives to increase economic accessibility of local market. 2) Supporting social environment by supporting local farmers markets	Farmers markets that offered Health Bucks coupons to SNAP recipients averaged higher daily EBT sales than markets without the incentive. There was an increase in farmers market purchasing in areas with intervention.	Positive
Freedman, Mattison-Faye, Alia, Guest & Hébert	Comparing farmers' market revenue trends before and after the implementation of a monetary incentive for recipients of food assistance	2014	Preventing Chronic Disease	Center for Disease Control and Prevention	United States	Disadvantaged neighbourhood	Assess impacts on purchases and farmers market revenue	Demand-side incentives	Monetary incentive (Shop n Save) at local farmers market in rural South Carolina giving additional discounts to recipients of food assistance (SNAP)	Increase the use of federal food assistance at farmers’ markets to increase access to affordable healthy foods and economically support local farmers	2012	Community–university partnership, state government	Recipients of food assistance	Before/after study	Quantitative	Survey; audit of sales	n/a	Purchases at farmers market; farmers market revenue	Purchases at farmers market	Food consumption and purchasing	Increase in healthy food purchases at farmers markets following monetary incentives to increase economic accessibility of local market.	Most participants (57.6%) reported they had never been to the farmers’ market before enrolling in the intervention. There was a significant increase in purchases made with vouchers. Food assistance revenue was consistently higher and doubled after the intervention.	Positive
Gosliner, Hewawitharana, Strochlic, Felix & Long	The California Nutrition Incentive Program: Participants’ Perceptions and Associations with Produce Purchases, Consumption, and Food Security	2022	Nutrients	California Department of Food and Agriculture	United States	Ethnically diverse state	Assess impacts on fruit and vegetable purchasing and consumption, and food security	Demand-side incentives	Monetary incentive (California Nutrition Incentive Program) at five local farmers markets in California giving additional discounts to recipients of food assistance	Increase the use of federal food assistance at farmers’ markets to increase access to affordable healthy foods and economically support local farmers	2018	California State	Recipients of food assistance	Cross-sectional study	Mixed methods	Surveys; interviews	Comparison areas	Household food security; fruit and vegetable consumption; incentive revenue	Household food security; fruit and vegetable consumption	Food consumption and purchasing	Increase in healthy food purchases at farmers markets following monetary incentives to increase economic accessibility of local market.	The intervention was significantly associated with participants reporting buying most of their produce from farmers markets. Shoppers at farmers’ markets with or without incentive programs reported consuming significantly more fruit and vegetables; there was no difference between those groups. The number of incentive dollars received was not significantly associated with an increase in consumptio…	Positive
Lindsay, Lambert, Penn, Hedges, Ortwine & Mei	Monetary Matched Incentives to Encourage the Purchase of Fresh Fruits and Vegetables at Farmers Markets in Underserved Communities	2013	Preventing Chronic Disease	Center for Disease Control and Prevention	United States	Disadvantaged neighbourhood	Assess impacts on fruit and vegetable purchasing and consumption; and farmers market revenue	Demand-side incentives	Monetary incentive (Farmers Market Fresh Fund Initiative Program) at two local farmers markets in low-income neighbourhoods in San Diego giving additional discounts to recipients of food assistance (SNAP)	Increase the use of federal food assistance at farmers’ markets to increase access to affordable healthy foods and economically support local farmers	2010-2011	Local government–university partnership	Recipients of food assistance	Longitudinal study	Mixed methods	Survey; audit of sales; interviews	n/a	Fruit and vegetable purchase; fruit and vegetable consumption; self-reported diet quality; farmers market revenue	Fruit and vegetable purchase; fruit and vegetable consumption; self-reported diet quality	Food consumption and purchasing	Increase in healthy food purchases at farmers markets following monetary incentives to increase economic accessibility of local market.	The two markets had a 95% increase in enrolment and 139% increase in visits over the 12 month study period. Fruit and vegetable intake and perceived healthfulness of diet increased significantly at follow up. 48% of the market revenue was from government assistance vouchers. Average daily revenue increased significantly.	Positive
Olsho, Klerman, Wilde & Bartlett	Financial incentives increase fruit and vegetable intake among Supplemental Nutrition Assistance Program participants: a randomized controlled trial of the USDA Healthy Incentives Pilot	2016	The American Journal of Clinical Nutrition	Food and Nutrition Service, USDA	United States	Urban area	Assess impacts on fruit and vegetable consumption	Demand-side incentives	Monetary incentive (Healthy Incentives Pilot) in Massachusetts, offering 30% rebates on purchased fruit and vegetables to recipients of food assistance (SNAP)	Increase the use of federal food assistance to increase access to affordable healthy foods and economically support local farmers	2011-2012	USDA	Recipients of food assistance	Randomised controlled trial	Quantitative	Surveys; interviews	Comparison group	Fruit and vegetable consumption	Fruit and vegetable consumption	Food consumption and purchasing	Increase in healthy food consumption following monetary incentives for disadvantaged groups.	Fruit and vegetable consumption was 26% higher in the intervention group. The impact was significant for both fruit and vegetables. The intervention also had a positive and statistically significant impact on fruit and vegetables not included in the intervention.	Positive
Young, Aquilante, Solomon, Colby, Kawinzi, Uy & Mallya	Improving fruit and vegetable consumption among low-income customers at farmers markets: Philly Food Bucks, Philadelphia, Pennsylvania, 2011	2013	Preventing Chronic Disease	Centers for Disease Control and Prevention, Communities Putting Prevention to Work	United States	Disadvantaged neighbourhood	Assess impacts on fruit and vegetable intake and farmers market sales	Demand-side incentives	Monetary incentive (Philly Food Bucks) at local farmers market in low-income areas of Philadelphia giving additional discounts to recipients of food assistance (SNAP)	Increase the use of federal food assistance at farmers’ markets to increase access to affordable healthy foods and economically support local farmers	2010-2011	Regional government and The Food Trust	Recipients of food assistance	Cross-sectional study	Quantitative	Surveys; sales data	Comparison group	Fruit and vegetable consumption	Fruit and vegetable consumption	Food consumption and purchasing	Increase in healthy food purchases at farmers markets following monetary incentives to increase economic accessibility of local market.	Intervention users were significantly more likely to report eating more fruits and vegetables since becoming a market customer and to report trying new fruits and vegetables. Average voucher redemptions per market almost doubled during the study period.	Positive

## Sheet: Grey literature
Authors	Title	Year	Publisher	Research commissioner/funder	Country	Context	Study aims	Intervention type	Intervention specified	Interventions aims	Date	Ownership	Target population	Study design	Methods	Data collection	Sample	Comparison	Primary outcomes	Health and wellbeing outcomes	Outcome type	Theory/mechanisms of change	Intervention impact	Impact on health outcomes	Column2
Esen	Revitalization of Historic Commercial Areas Through the Main Street Program in the USA: A Case Study from the Boston Main Streets Program	2006	MSc thesis		United States	Urban areas	Assess impacts area vitality, sense, fit, access, and control.	Area-based initiative	Main Street Program; providing communities with the resources and practical knowledge to revitalise historic commercial districts (focus on Washington Gateway Main Street Program in Boston). Actions include addressing issues of street cleanliness and safety; providing information for prospective developers and businesses; assisting businesses with financing, permitting, referrals, community suppo…	To preserve and revitalise economic viability and vitality of historic commercial districts across the United States	1995 onwards	National Trust for Historic Preservation (NGO); state government	Residents and businesses in urban areas.	Case studies	Mixed methods	Secondary data; semi-structured interviews; surveys	1 case study	n/a	Physical condition of streets and sidewalks; cleanliness; crime rates; building vacancy; image of area; attractiveness of streets; attractiveness of green space; housing conditions; liveliness; employment opportunities for residents; community involvement; community interaction	Physical condition of streets and sidewalks; cleanliness; crime rates; image of area; attractiveness of streets; attractiveness of green space; liveliness; employment opportunities for residents; community involvement; community interaction	Multiple; Wider social determinants of health; Environmental determinant of health	Increase in downtown economic activity, vitality and image following investment in the area.	The study finds that overall vitality of the main street has been improved, including improved street cleanliness and safety. There were also improvements in the image of the place according to users. A slight improvement was found in local employment.	Positive
Ministry of Housing, Communities and Local Government	Open Doors Pilot Programme: Evaluation report	2020	Ministry of Housing, Communities and Local Government	Ministry of Housing, Communities and Local Government	United Kingdom	Urban areas	Assess immediate impacts for the participants involved, including lessons learned about the processes which led to these impacts	Area-based initiative	Open Doors pilot programme; initiative to bring vacant properties in high streets and town centres into public ‘meanwhile use’ for up to 12 months by making them accessible to local community groups and charitable organisations. The scheme covered the business rates and utility bills of the property for landlords, but not rent.	Creating socially and economically stronger and more confident communities; increasing footfall in high streets	2018-2020	Ministry of Housing Communities and Local Government; Meanwhile Foundation	Local residents and businesses	Case studies	Mixed methods	Semi-structured interviews; surveys; site visits	5 case studies	Comparison areas	Services to people at greater risk of suffering from loneliness; visibility of community uses on high streets; footfall in high streets and town centres; economic performance; support to landlords vacancy rates	Services to people at greater risk of suffering from loneliness; visibility of community uses on high streets	Multiple; Wider social determinants of health; Environmental determinant of health	Increase vitality, community support and social fabric of high street by increasing visibility and access to community facilities and facilitating activities by local community organisations (due to subsidising costs, and access to central and appropriate locations). Reducing vacancy rates is also meant to improve economic viability by increasing footfall for local businesses and supporting landl…	Participants included mostly organisations in the area of arts, culture and recreation, and development activities (e.g. community outreach), followed by health and housing. Community groups involved in the reported that the programme helped them deliver needed services to vulnerable populations experiencing social isolation (including those that they were previously unable to reach) and were mor…	Positive
Regeneris Consulting	Outer London Fund Round 2 Evaluation	2015	Regeneris Consulting	Mayor of London	United Kingdom	Urban areas	Assess impacts on economic uplift and programme delivery	Area-based initiative	Outer London Fund; programme delivering funds to initiatives aimed at enhancing place shaping activity and economic growth across outer London’s town centres, focusing on those that hadn't already benefited from major regeneration projects. Interventions include those in the public realm (providing or improving public spaces), signage, shop fronts improvement (including redevelopment of vacant sh…	To strengthen the vibrancy and economic growth of high streets and their environs; and improve the quality of local life	2012-2015	Greater London Authority; London Boroughs; third party organisations	Residents and businesses in urban areas.	Case studies	Mixed methods	Secondary data; documents; semi-structured interviews		n/a	Amount of public realm improved; high street frontages improved; community floorspace created; commercial floorspace created; number of events delivered; number of promotional activities; business support/advice sessions; training provided to young people; increase in footfall; town centre vacancy rate; visitor satisfaction; jobs created; jobs secured	Amount of public realm improved; community floorspace created; jobs created; jobs secured	Multiple; Wider social determinants of health; Environmental determinant of health	Improving economic vitality and enhancing high street and town centre profile through interventions in the public realm, business support, events, shop front improvements and marketing; which are believed to lead to an increase in footfall, business turnover, local employment and training, visitor satisfaction.	The scheme led to 1,100 additional jobs, and gave around 810 young people received support. However, there was an underperformance in terms of jobs secured (though this could change over time).	Limited positive
Regeneris Consulting	Outer London Fund Round 2 Evaluation: Project Case Studies	2015	Regeneris Consulting	Mayor of London	United Kingdom	Urban areas	Assess impacts on economic uplift and programme delivery	Area-based initiative	Outer London Fund; programme delivering funds to initiatives aimed at enhancing place shaping activity and economic growth across outer London’s town centres, focusing on those that hadn't already benefited from major regeneration projects. Interventions include those in the public realm (providing or improving public spaces), signage, shop fronts improvement (including redevelopment of vacant sh…	To strengthen the vibrancy and economic growth of high streets and their environs; and improve the quality of local life	2012-2015	Greater London Authority; London Boroughs; third party organisations	Residents and businesses in urban areas.	Case studies	Mixed methods	Secondary data; documents; semi-structured interviews	9 case studies	n/a	Amount of public realm improved; high street frontages improved; community floorspace created; commercial floorspace created; number of events delivered; number of promotional activities; business support/advice sessions; training provided to young people; increase in footfall; town centre vacancy rate; visitor satisfaction; jobs created; jobs secured	Amount of public realm improved; community floorspace created; jobs created; jobs secured	Multiple; Wider social determinants of health; Environmental determinant of health	Improving economic vitality and enhancing high street and town centre profile through interventions in the public realm, business support, events, shop front improvements and marketing; which are believed to lead to an increase in footfall, business turnover, local employment and training, visitor satisfaction.		Positive
Rhodes, Tyler & Brennan	The Single Regeneration Budget: Final Evaluation	2007	Department of Land Economy, University of Cambridge	UK Government	United Kingdom	Disadvantaged areas	Assess the changing policy response; targeting need; partnership working and community engagement; developing innovative solutions; scheme outputs, additionality and value for money; producing sustainable outcomes (economic, physical, social)	Area-based initiative	Single Regeneration Budget; UK government fund allocating money to enhance the quality of life of local people in deprived areas. Interventions include those to improve education and employment opportunities, improve the physical environment /infrastructure, tackling crime, and schemes to support local business competitiveness and marketing initiatives.	Enhance the quality of life of local people in deprived areas; and support business development in places that suffered physical decline	1994-2002	Multiple Government departments and receiving partnerships of local authorities, training and enterprise councils, VCS, private sector and EU.	Residents in deprived areas	Case studies	Mixed methods	Desk based research of secondary data; interviews	20 case studies	Control areas	Positioning of SRB within policy landscape over time; housing improvements; environmental improvements; business regeneration; training and employment; education; community development; crime and safety; health	Training and employment; education; community development; crime and safety; health	Multiple; Wider social determinants of health; Environmental determinant of health; Physical health	Encouraging holistic policy interventions that tackle economic, physical and social factors that produce deep-seated deprivation and improve quality of life.	The intervention produced better than expected results in the areas of jobs, training and education, economic growth, community safety, environmental improvements, and 'other' community related outcomes (but not for housing). The intervention was found to be relatively cost-effective.	Positive
Brennan, Rhodes & Tyler	Evaluation of the Single Regeneration Budget Challenge Fund; First Final Evaluation of Three SRB Short Duration Case Studies	1999	Department of the Environment, Transport and the Regions	Department of the Environment, Transport and the Regions	United Kingdom	Disadvantaged areas	Assess impacts on cost-effectiveness, wider achievements and partnership working.	Area-based initiative	Single Regeneration Budget; UK government fund allocating money to enhance the quality of life of local people in deprived areas. Interventions include those to improve education and employment opportunities, improve the physical environment /infrastructure, tackling crime, and schemes to support local business competitiveness (e.g. subsidised commercial space) and marketing initiatives. This stu…	Enhance the quality of life of local people in deprived areas; and support business development in places that suffered physical decline	1994-1995	Multiple Government departments and receiving partnerships of local authorities, training and enterprise councils, VCS, private sector and EU.	Residents in deprived areas	Case studies	Mixed methods	Secondary data; interviews; surveys	3 case studies	n/a	Cost-benefit and value for money; social exclusion; private sector participation; community involvement; equity impacts; innovation; partnership working	Social exclusion; community involvement; equity impacts	Wider social determinants of health	Encouraging holistic policy interventions that tackle economic, physical and social factors that produce deep-seated deprivation and improve quality of life. In this particular study, the focus in on supporting small businesses (leading to increased local employment and diverse retail outlets), housing provision and community projects (affecting quality of life, wellbeing and social inclusion) an…	In general, the impact on wider social and economic outcomes was limited, reflecting the limited scale, scope, duration, and expenditure given the size of the areas covered. For example, crime was reduced by only 1% in Northumbria. These contributions to improved area outcomes are not by themselves a catalyst for widespread dynamic change which could transform economic and social circumstances in…	Limited positive
Brennan, Rhodes, Tyler & Tarling	Evaluation of the Single Regeneration Budget Challenge Fund; Second Final Evaluation of Two SRB Short Duration Case Studies	2000	Department of the Environment, Transport and the Regions	Department of the Environment, Transport and the Regions	United Kingdom	Disadvantaged areas	Assess impacts on cost-effectiveness, wider achievements and partnership working.	Area-based initiative	Single Regeneration Budget; UK government fund allocating money to enhance the quality of life of local people in deprived areas. Interventions include those to improve education and employment opportunities, improve the physical environment /infrastructure, tackling crime, and schemes to support local business competitiveness (e.g. subsidised commercial space) and marketing initiatives. This stu…	Enhance the quality of life of local people in deprived areas; and support business development in places that suffered physical decline	1995-1999	Multiple Government departments and receiving partnerships of local authorities, training and enterprise councils, VCS, private sector and EU.	Residents in deprived areas	Case studies	Mixed methods	Secondary data; interviews; surveys	2 case studies	n/a	Cost-benefit and value for money; social exclusion; private sector participation; community involvement; equity impacts; innovation; partnership working	Social exclusion; community involvement; equity impacts	Wider social determinants of health	Encouraging holistic policy interventions that tackle economic, physical and social factors that produce deep-seated deprivation and improve quality of life. In this particular study, the focus in on education and training (increasing future opportunities and quality of life) and economic development (increased employment opportunities and town centre vitality)	The schemes have been able to make a significant impact in terms of the number of beneficiaries, although difficult to quantify. There were positive impacts on young people's career and work decisions. For the West Cornwall case study outcomes could not be measured as target outcomes in this area were not defined.	Limited positive
Bourn	The Achievements of the Second and Third Generation Urban Development Corporation	1993	National Audit Office	The House of Commons	United Kingdom	Urban areas	Assess impacts on physical regeneration and social outcomes for residents.	Area-based initiative	Urban Development Corporations. Designated (often industrial or underused) areas with statutory powers and government subsidies to spend on/enable area regeneration and revitalisation initiatives to meet local needs, including buying and developing land through Compulsory Purchase powers, encouraging environmental improvements, development of infrastructure, provision of health, educational and c…	To bring land and buildings into effective use; encourage the development of existing and new industry and commerce; create an attractive environment; and ensure housing and social facilities to attract new residents and workers	1981-1992	Centrally appointed agencies, statutorily responsible to the Secretary of State for the Environment, run by boards with a majority of private-sector members.	Residents and businesses in urban areas.	Cross-sectional study	Quantitative	Secondary data	8 UDCs	n/a	Land value; land acquisition; private sector investment; change in property values (retail, office, industrial); new businesses; business expansion; investment in housing; investment in social, community and training schemes	Investment in housing; investment in social, community and training schemes	Multiple; Wider social determinants of health; Environmental determinant of health	Revitalising local area, including economic and social activity, by investing in physical and community environment and facilitating private sector investment. This assumes large engagement and involvement of private sector, who forms large proportion of the governing board, as it was believed that local authorities were unable to address problems through public sector intervention and unwilling …	Despite the remit on physical and commercial regeneration UDCs had positive impacts on social, community and training schemes. Social needs met include the building of new housing, and investment in training initiatives and projects for the local community, events and assisted youth projects and childcare schemes.	Positive
Deas, Robson, & Bradford	Re-thinking the Urban Development Corporation ‘experiment’: the case of Central Manchester, Leeds and Bristol	2000	Progress in Planning	Department of the Environment, Transport and the Regions	United Kingdom	Urban areas	Assess impacts on revival of local land and property markets, and economic activity; improvements in social outcomes for residents; and political outcomes	Area-based initiative	Urban Development Corporations. Designated (often industrial or underused) areas with statutory powers and government subsidies to spend on/enable area regeneration and revitalisation initiatives to meet local needs, including buying and developing land through Compulsory Purchase powers, encouraging environmental improvements, development of infrastructure, provision of health, educational and c…	To bring land and buildings into effective use; encourage the development of existing and new industry and commerce; create an attractive environment; and ensure housing and social facilities to attract new residents and workers	1981-1992	Centrally appointed agencies, statutorily responsible to the Secretary of State for the Environment, run by boards with a majority of private-sector members.	Residents and businesses in urban areas.	Case studies	Mixed methods	Secondary data; semi-structured interviews; surveys	3 case studies	n/a	Land value; land reclaimed; new housing units; direct employment generated; private sector investment; road investment; change in property values (retail, office, industrial); new businesses; business expansion.	Direct employment generated	Wider social determinants of health	Revitalising local area, including economic and social activity, by investing in physical and community environment and facilitating private sector investment. This assumes large engagement and involvement of private sector, who forms large proportion of the governing board, as it was believed that local authorities were unable to address problems through public sector intervention and unwilling …	UDCs were effective for limited physical regeneration objectives in all three areas due to being single-purpose bodies. However, the In the three case studies, there was very limited initiative to provide training for residents and jobs. Local job benefits witnessed are likely not due to the conscious or concerted effort of the UDCs. This is a shortcoming of the three UDCs as sustainable and effe…	Limited positive

## Sheet: Theories of change
Authors	Title	Intervention	Theory/mechanisms of change	Type	Effects on wider (retail) envrionment	Theory	Impacts on equity	Critique authors	Theme: Reductionism	Theme: Contextual factors	Theme: Unintended effects	Theme: Extent of investment or implementation
Baronberg, Dunn, Nonas, Dannefer & Sacks	The Impact of New York City’s Health Bucks Program on Electronic Benefit Transfer Spending at Farmers Markets, 2006–2009	Monetary incentive (Health Bucks) in New York, offering 30% rebates on purchased fruit and vegetables to recipients of food assistance (SNAP)	Increase in healthy food purchases at farmers markets following monetary incentives to increase economic accessability of local market.	Increase affordability of health promoting product	Incentive programs positively impact farmers’ market sales and farmers and the social envrionment		Provides additional benefits to those most in need/disadvantaged in low income areas	The provision of the Health Bucks incentives may have shifted spending on fruits and vegetables from other food outlets to farmers markets, rather than increasing spending on produce overall. Alternatively, recipients may have shifted their spending from farmers markets that did not offer the Health Bucks incentive to markets that did.			1
Bondonio & Engberg	Enterprise zones and local employment: evidence from the states’ programs	Enterprise Zones in California, Kentucky, New York, Pennsylvania and Virginia providing incentives for businesses to locate or expand in targeted (economically deprived) areas.	1) Improve local employment outcomes and encourage businesses to locate in the targeted areas, and help existing businesses expand by reducing their cost of hiring targeted workers falls and increasing their tax profits. 2) Depending on the types of new jobs and the degree of unemployment this may lead to higher wages.	Facilitate businesses to provide products/services			Focus on unemployed residents in low-income settings.	Programs might have a direct impact on the employment growth within the strict boundaries of the zone areas, but this might be offset by employment loss in same ZIP codes immediately surrounding the zone areas.	1		1
Bourn	The Achievements of the Second and Third Generation Urban Development Corporation	Urban Development Corporations. Designated (often industrial or underused) areas with statutory powers and government subsidies to spend on/enable area regeneration and revitalisation initiatives to meet local needs	Revitalising local area, including economic and social activity, by investing in physical and community environment and facilitating private sector investment.	Investment in physical environment in commercial areas				1) Despite the remit on physical and commercial regeneration UDCs had positive impacts on social, community and training schemes.				1
Brennan, Rhodes & Tyler	Evaluation of the Single Regeneration Budget Challenge Fund; First Final Evaluation of Three SRB Short Duration Case Studies	Single Regeneration Budget; UK government fund allocating money for various interventions in deprived areas. Interventions include those to improve education and employment opportunities, support local businesses, improve the physical environment and infrastructure (particularly subsidised commercial space), and tackling crime.	1) Encouraging holistic policy interventions that tackle economic, physical and social factors that produce deep-seated deprivation and improve quality of life. 2) Supporting small businesses (leading to increased local employment and diverse retail outlets 3) Housing provision and community projects (affecting quality of life, wellbeing and social inclusion) 4) Drug, crime and safety interventio…	Investment in physical environment in commercial areas	Stimulating business improves economic development and local economy		Focus on residents in low-income settings. Interventions were effective in targeting particular vulnerable groups (young people, drug users, ethnic minority communities), for example through collaborations with the voluntary sector	1) In general, the impact on wider social and economic outcomes was limited, reflecting the limited scale, scope, duration, and expenditure given the size of the areas covered. 2) Limited investments in social and area outcomes are not by themselves a catalyst for widespread dynamic change which could transform economic and social circumstances in the target areas as a whole in the medium and lon…		1		1
Brennan, Rhodes, Tyler & Tarling	Evaluation of the Single Regeneration Budget Challenge Fund; Second Final Evaluation of Two SRB Short Duration Case Studies	Single Regeneration Budget; UK government fund allocating money for various interventions in deprived areas. Interventions include those to improve education and employment opportunities, support local businesses, improve the physical environment and infrastructure (particularly subsidised commercial space), and tackling crime.	Encouraging holistic policy interventions that tackle economic, physical and social factors that produce deep-seated deprivation and improve quality of life. In this particular study, the focus in on education and training (increasing future opportunities and quality of life) and economic development (increased employment opportunities and town centre vitality)	Investment in physical environment in commercial areas	Stimulating business improves economic development and local economy		Focus on residents in low-income settings.	1) The schemes have been able to make a significant impact in terms of the number of beneficiaries, although difficult to quantify.				1
Brooks	Volunteering to be taxed: Business improvement districts and the extra-governmental provision of public safety	Business improvement districts in Los Angeles, using raised funds for supplemental public services like trash collection, private security officers, CCTV cameras, marketing and place promotion, and development planning.	1) Decrease in crime rates as a result of increased investment in security measures as part of the BID. 2) According to the Logic of Collective Action, small groups are able to provide public goods for themselves better than large groups (e.g. government) at times, as small groups find it easier to coerce everyone in contributing (no free riding).	Investment in physical envrionment in commercial areas		Logic of Collective Action		Evindence is found that BIDs reduce crime. BIDs therefore appear to be effective.
Chaput, Mercille, Drouin & Kestens	Promoting access to fresh fruits and vegetables through a local market intervention at a subway station	Introduction of new fruit and vegetable market near subway station in Montreal, selling locally produced and affordable food	1) Dietary change/improvement following greater access to healthy food in the local area. 2) Diet improvements due to providing fruit and vegetables at a low cost. 3) Stimulate local economy and employment by using short supply chains and local producers	Increase access and availability of health promoting product; Increase affordability of health promoting product			Focus on improving access in low-income and low-access setting. While the interventions targeted low-income people, it attracted customers of all income levels.	1) Market usage was associated with distance and mobility (living within 1km and market was along their travel route). Meaning that its location near a transport hub is of key importance. 2) Shorter distance was associated with increased use.	1	1
Clark, Smuk, Cummins, Eldridge, Fahy, Lewis, Moore, Smith, Taylor & Stansfeld	An Olympic Legacy? Did the Urban Regeneration Associated With the London 2012 Olympic Games Influence Adolescent Mental Health?	London 2012 Olympics related urban regeneration including introduction of retail and leisure centre including retail space, office and business space and community space (Stratford City Development). The intervention also includes the creation of the Olympic Park (green space, sports facilities), housing and built environment improvements	Improving mental wellbeing through environmental improvements and urban and business regeneration.	Investment in physical envrionment in commercial areas			Focus on low-income and ethnically diverse setting.	Urban regeneration may negatively impact mental health via increased stress associated with the environmental nuisance of regeneration, gentrification, changes to social networks, displacement, loss of amenities, lack of control over the planning process, and an increase in relative deprivation among residents who do not benefit.			1
Clutter, Henderson & Haberman	The Impact of Business Improvement District Proximity on Street Block Robbery Counts	Business improvement district in primary streets of Cincinnati (Ohio) made up of retail stores, restaurants, personal services and other “walk-in” customer-oriented businesses, with annual budget to fund improvement projects mostly paid through additional taxes for businesses.	1) BIDs aim to increase footfall in the area and are used for commercial (restaurants, retail) purposes and therefore might contribute to more crime generation (convergence of victims and perpetrators) according to crime pattern theory (CPT). 2) Descrease in crime rates could occur due to greater investment in security /better management and possible social control.	Investment in physical envrionment in commercial areas		Crime pattern theory		Studied BIDs appear to act like crime generators. This is not necessarily a critique but could just follow from the BID having created a more busy commercial district.			1
Cook & MacDonald	Public Safety through Private Action: An economic assessment of BIDs, locks, and citizen cooperation	Business improvement districts in Los Angeles, using raised funds for supplemental public services like trash collection, private security officers, CCTV cameras, marketing and place promotion, and development planning.	1) Descrease in crime rates as a result of private actions by individuals (e.g. reporting, taking preventative security measures) and businesses (e.g. security guards, CCTV) which provide less opportunities for crime. 2) Broken windows theory	Investment in physical envrionment in commercial areas	There is a risk that BIDs displace crime	Broken windows theory	There are social welfare implications by crime displacement to other nearby areas. Such measures will tend to be oversupplied, as the private benefit will exceed th social benefit. Increase security has both positive and negative (e.g. gun ownership, noise pollution) societal outcomes	1) There is little evidence of crime prevention by private security guards. 2) No evidence that crime increases in neighborhoods adjacent to BIDs in Los Angeles (LA) after they begin operation.
Cummins, Clark, Lewis, Smith, Thompson, Smuk, Stansfeld, Taylor, Fahy, Greenhalgh & Eldridge.	The effects of the London 2012 Olympics and related urban regeneration on physical and mental health: the ORiEL mixed-methods evaluation of a natural experiment	London 2012 Olympics related urban regeneration including introduction of retail and leisure centre including retail space, office and business space and community space (Stratford City Development). The intervention also includes the creation of the Olympic Park (green space, sports facilities), housing and built environment improvements	Improving mental wellbeing and active living through environmental improvements and urban and business regeneration.	Investment in physical envrionment in commercial areas			Focus on low-income and ethnically diverse setting.	The limited effects on physical activity are likely related to the creation of new green space and sports facilites in Olympic Park rather than economic development in Stratford City.		1
Cummins, Findlay, Higgins, Petticrew, Sparks & Thomson	Reducing inequalities in health and diet: findings from a study on the impact of a food retail development	Introduction of hypermarket in deprived area in Glasgow	1) Dietary change/improvement following greater access and availability of healthy foods in local area. 2) It was believed that solving the food access problem would help solve diet related problems, leading to retail-led area-based interventions in deprived communities. 3) New food retail developments also contribute to increased employment opportunities and social meeting places/inclusion, whic…	Increase access and availability of health promoting product	1) The hypermarket could have impacted health through wider determinants such as employment and general area regeneration/improvemennt, and even physical activity and walking. 2) At the same time, a big supermarket could cannibalise trade from other stores, leading to shop closures and a redistribution towards the new facility rather than a widening of food choice and accessibility.		The focus is on disadvantaged areas with low income and high diet-related illness. While the intervention had no impact, there may be some enhancement of community self-esteem, due to highly visible large-scale commercial investment in a previously marginalisedarea, and a local sense of increased parity with other areas.	1) Access alone is argued not to be enough to change behaviours, and needs to be completement with health and diet education. 2) The intervention assumes residents switched to the new supermarket.	1	1
Cummins, Findlay, Petticrew & Sparks	Healthy Cities?: the impact of food retail led regeneration on food access, choice and retail structure	Introduction of hypermarket in deprived area in Glasgow	1) Dietary change/improvement following greater access and availability of healthy and affordable foods. 2) Reduce social excluson by creating better food access.	Increase access and availability of health promoting product	1) The hypermarket could have impacted health through wider determinants such as employment and general area regeneration/improvemennt, and even physical activity and walking. 2) At the same time, a big supermarket could cannibalise trade from other stores, leading to shop closures and a redistribution towards the new facility rather than a widening of food choice and accessibility (this was not …		Focus on improving access in low-income and low-access setting.	1) The problem of improving diet in poorer communities is not simply tackled by the relocation and redevelopment of food stores in poorer areas. While this may increase access to a healthy foods, it also does to less healthy foods. 2) Improving food access alone, without improving knowledge of healthy eating, may even in the long run have negative effects on diet. 3) Nonetheless the study found p…	1	1
Cummins, Petticrew, Higgins, Findlay & Sparks	Large scale food retailing as an intervention for diet and health: quasi-experimental evaluation of a natural experiment	Introduction of hypermarket in deprived area in Glasgow	1) Dietary change/improvement following greater access and availability of healthy and affordable foods 2) Improvements in psychological health due to mproved opportunities for social interaction and improvements in community perceptions of neighbourhood environment.	Increase access and availability of health promoting product			The focus is on disadvantaged areas with low income and high diet-related illness. However, effects were only seen in a minority of residents.	1) The intervention assumes residents switched to the new supermarket. This was not found to be necessarily true (1/3 switched). 2) No signficant effects were found, which could be linked to the study being controlled unlike other studies of the topic.	1	1
Deas, Robson, & Bradford	Re-thinking the Urban Development Corporation ‘experiment’: the case of Central Manchester, Leeds and Bristol	Urban Development Corporations. Designated (often industrial or underused) areas with statutory powers and government subsidies to spend on/enable area regeneration and revitalisation initiatives to meet local needs	Revitalising local area, including economic and social activity, by investing in physical and community environment and facilitating private sector investment.	Investment in physical environment in commercial areas			Limited focus on social outcomes for residents.	1) There was very limited initiative to provide training for residents and jobs due to primary focus being economic development. 2) Local job benefits witnessed are likely not due to the conscious or concerted effort of the UDCs. This is a shortcoming of the three UDCs as sustainable and effective regeneration needs to have a social as well as a physical focus.		1		1
Dowall	An Evaluation of California's Enterprise Zone Programs	Enterprise Zones in California providing incentives for businesses to locate or expand in targeted (economically deprived) areas.	1) Improve local employment outcomes and encourage businesses to locate in the targeted areas, and help existing businesses expand by reducing their cost of hiring targeted workers falls and increasing their tax profits. 2) Depending on the types of new jobs and the degree of unemployment this may lead to higher wages.	Facilitate businesses to provide products/services			Focus on unemployed residents in low-income settings.	Zone incentives and resources have apparently done little to boost job creation and business investment.	1
Dubowitz, Ghosh-Dastidar, Cohen, Beckman, Steiner, Hunter, Flórez, Huang, Vaughan, Sloan, Zenk, Cummins & Collins	Diet And Perceptions Change With Supermarket Introduction In A Food Desert, But Not Because Of Supermarket Use	Federal Healthy Food Financing Initiative (HFFI) providing financing assistance/grants for the introduction of healthy food outlets. This study focuses on the introduction of a new full-service supermarket in deprived area in Pittsburgh, Pennsylvania.	1) Dietary change/improvement and reducing of obesity rates by making fresh and healthy foods more accessible and affordable in food deserts by incentivising the introduction of new supermarkets. 2) Introduction of new retailers creates and preserves jobs	Increase access and availability of health promoting product	Introduction of new businesses revitalises local area making it more vibrant		Focus on increasing access in food deserts in low-income areas, with a major proportion of African Americans	1) Supermarkets increase access to unhealhty foods and have even been associated with increased likelihood of obesity. Indeed, produce consumption was found to decline and there was no effect on BMI. 2) Improvements related food access and shopping depend on whehter people use the supermarket 3) Neighborhood satisfaction may change with supermarket introduction and lead to improved health outcome…	1	1	1
Elbel, Moran, Dixon, Kiszko, Cantor, Abrams & Mijanovich	Assessment of a government-subsidized supermarket in a high-need area on household food availability and children’s dietary intakes	Food Retail Expansion to Support Health (FRESH) program in New York City, which focuses on lowering costs of owning, leasing and renovating supermarket retail space (in underserved, low-income and high unemployment) areas via tax and zoning incentives, for large supermarkets selling significant healthy food options (30%+)	1) Improving diet and food availability by providing greater access to fresh and healthy foods in the local area. 2)Supporting businesses generates new new jobs.	Increase access and availability of health promoting product	Stimulating business improves economic development and local economy		Focus on improving access in low-income and high-unemployment settings.	1) Theory of change assumes that residents use the new supermarket (e.g. if reliance on local shop for food is high). In urban settings this is often not the case. 2) At the same time, the new supermarkets also offer unhealthy foods which could but does not necessarily lead to an increase in overall consumption. 3) There are other factors that influence consumption, inclduing higher food prices a…	1	1
Elbel, Mijanovich, Kiszko, Abrams, Cantor, & Dixon	The Introduction of a Supermarket via Tax-Credits in a Low-Income Area: The Influence on Purchasing and Consumption	Food Retail Expansion to Support Health (FRESH) program in New York City, which focuses on lowering costs of owning, leasing and renovating supermarket retail space (in underserved, low-income and high unemployment) areas via tax and zoning incentives, for large supermarkets selling significant healthy food options (30%+)	Improve diets following greater access and availability to healthy foods (supermarket with limited amount of fresh produce) in local area	Increase access and availability of health promoting product			Focus on improving access on low-access and low-incme settings. However, those who want to eat more healthily and with more resources likely already shop or travel to a supermarket	1) Supermarkets provide access to unhealthy items too. 2) Increasing access to healthy food through one supermarket is not far reaching enough and does not influence the food environment as a whole. 3) Food choices are influenced by personal and cultural factors that are not addressed by the intervention. 4) The intervention effectiveness depends on the percentage of people that already shop at a…	1	1
Elvery	The Impact of Enterprise Zones on Resident Employment: An Evaluation of the Enterprise Zone Programs of California and Florida	Enterprise Zones in California and Florida providing incentives for businesses to locate or expand in targeted (economically deprived) areas. Incentives include property and income tax abatements, advantageous permitting and regulation, infrastructure improvements and tax credits for job creation.	1) Improve local economy (attracting more capital to the surrounding area) and increase local employment rates for residents in the target neighbourhoods through policies that facilitate business growth and the hiring taxes. 2) Aims to reduce spatial mismatch between unemployed workers and businesses most likely to empoy them 3) Subsidies could also lead to better wages for residents a reduced po…	Facilitate businesses to provide prodcuts/services		Economic theory	Focus on zones with a high unemployment rate and below average economic growth.	1) There is the assumption that local residents meet the skill requirements of new jobs and that new businesses are labour intensive (instead of capital intensive). If this is not the case the program is not effective. 2) The program could attract more capital investment which reduces demand for the labor of residents 3) Programs can be uneffective due to implementation problems and not being far…	1			1
Esen	Revitalization of Historic Commercial Areas Through the Main Street Program in the USA: A Case Study from the Boston Main Streets Program	Main Street Program; providing communities with the resources and practical knowledge to revitalise historic commercial districts (focus on Washington Gateway Main Street Program in Boston).	Increase in downtown economic activity, vitality and image following investment in the area.	Investment in physical envrionment in commercial areas	A stronger local economy creates a more vibrant environment		Focus on area in physical decline in rural region.
Farley, Sacks, Dannefer, Johns, Leggat, Lim, Konty & Nonas	Evaluation of the New York City Green Carts program	NYC Green Carts Program, expanding the amount of mobile produce vendors in low-income neighbourhoods by granting new permits.	Improve fruit and vegetable availability and variety in low-income neighbourhoods following greater amount of produce vendors in the local area (increasing access and availability).	Increase access and availability of health promoting product	New mobile vendors are expected to influence existing food establishments in the area and improve the overall food environment by increasing competition.	Social-ecological model	Focus on increasing access in low-income settings	1) Highlights that intervention depends on the decisions made by businesses that receive permits, who therefore have influence over the implementation of the intervention and outcomes.	1		1	1
Freedman & Kuhns	Supply-side subsidies to improve food access and dietary outcomes: Evidence from the New Markets Tax Credit	New Markets Tax Credit (NMTC) Program, offering tax credits against federal income tax to encourage private investment in target low-income neighbourhoods. A substantial amount went to investment in food businesses	1) Stimulating healthier food purchasing by providing greater access to fresh and healthy foods in the local area. 2)Stimulating economic development by providing monetary incentives for businesses, increasing local employment and attracting new residents.	Increase access and availability of health promoting product	The intervention could lead to displacement of businesses from neighbouring areas to receive subsidy.		Focus on improving access in low-income and low-access setting.	1) Increase food access does not necessarily impact food purchasing, as found in this study. 2) There was little evidence of business displacement from neighbouring tracts, we cannot completely rule out that the NMTC is prompting only minor locational shifts for many grocery shops that take up the subsidy, leading to large changes in the menu of food buying options for only a small segment of the…	1	1	1
Freedman, Bell, Clark, Ngendahimana, Borawski, Trapl, Pike & Sehgal	Small improvements in an urban food environment resulted in no changes in diet among residents	Federal Healthy Food Financing Initiative (HFFI) providing financing assistance/grants for the introduction of healthy food outlets. This study focuses on the introduction of new centrally located food hub in deprived area with low food access. The food hub includes a catering service, healthy café, grocery store, farmers market, mobile market and on-site culinary job training and workshops.	1) Dietary and shopping improvement through improvements in the built food environment to make fresh and healthy foods more accessible and affordable 2) Improvement in diet by changing the social food envrionment by promoting social interactions, norms, and support related to fresh and healthy foods. 2) Introduction of new retailers creates and preserves jobs	Increase access and availability of health promoting product	Introduction of new businesses revitalises local area making it more vibrant		Focus on increasing access in low-access settings and food deserts	1) Changes in the food envrironment/access to healthy food depend on the implementation of the intervention and the uptake of the intervention. 2) Evaluation did not focus on theory of change	1			1
Freedman, Mattison-Faye, Alia, Guest & Hébert	Comparing farmers' market revenue trends before and after the implementation of a monetary incentive for recipients of food assistance	Monetary incentive (Shop n Save) at local farmers market in rural South Carolina giving additional discounts to recipients of food assistance (SNAP)	Increase in healthy food purchases at farmers markets following monetary incentives to increase economic accessability of local market.	Increase affordability of health promoting product	Incentive programs positively impact farmers’ market sales and farmers and the social envrionment		Provides additional benefits to those most in need/disadvantaged	Intervention was generally effective for both recipients and local farmers
Ghosh-Dastidar, Hunter, Collins, Zenk, Cummins, Beckman,Nugroho, Sloan, Wagner & Dubowitz	Does Opening a Supermarket in a Food Desert Change the Food Environment?	Federal Healthy Food Financing Initiative (HFFI) providing financing assistance/grants for the introduction of healthy food outlets. This study focuses on the introduction of new supermarket in deprived area with low food access in Pittsburgh	1) Greater access to healthy and affordable food in local area due to closer geographic proximity to supermarket. 2) Introduction of new retailers creates and preserves jobs	Increase access and availability of health promoting product	Introduction of new businesses revitalises local area making it more vibrant. However, they could also impact the overall food availability due to their impacts on smaller local food businesses.		Focus on increasing access in low-access settings and food deserts	1) Supermarkets can also increase access to unhealthy foods 2) Supermarkets can drive wider food system change, causing local food stores to stock less produce (due to lower demand) fail or to lower their prices to compete. This could decrease overall fruit and vegetable availability 3) Change is dependent on the uptake of the new supermarket. Residents do not necessarily switch to the closest su…	1	1		1
Gibbons, Overman & Sarvimäki	The local economic impacts of regeneration projects: Evidence from UK’s single regeneration budget	Single Regeneration Budget; UK government fund allocating money for various interventions in deprived areas. The study has a particular focus on 165 interventions subsidising the building of commercial floor space (but without direct fiscal incentives to firms).	1) Encouraging holistic policy interventions that tackle economic, physical and social factors that produce deep-seated deprivation and improve quality of life. 2) Improve local economy and local employment in target neighbourhoods by refurbishment of business premises (subsiding the development business space).	Investment in physical environment in commercial areas	Increase in employment due to intervention could mean jobs are displaced from other nearby areas.	Urban economics theory	Focus on residents in low-income settings. However, despite the increase of new local jobs, we find no evidence that these jobs went to local people or improved the employment outcomes of local residents.	1) Increase in employment due to intervention could mean jobs are displaced from other nearby areas. 2) Jobs do not necessarily go to area residents they are intended for. 3) Due to the complexity of the intervention, it is often hard to assess the causal impact of individual policies 4) Interventions were not cost-efficient even if they did increase employment	1	1	1
Giusti & Maraschin	Downtown revitalization and urban space: A case study in downtown Bryan, Texas	Main Street Program; providing communities with the resources and practical knowledge to revitalise historic/downtown commercial districts, including rehabilitation of historic buildings, streetscape improvements, residential and commercial infill of vacant buildings, incentives to attract ground-floor businesses, revision of zoning and city marketing	1) Increase in downtown economic activity, vitality and image following investment in the area, creating more footfall.	Investment in physical envrionment in commercial areas	A stronger local economy creates a more vibrant environment		Focus on low-income area in physical decline.	For interventions composed of different elements, it is hard to identifiy what leads to positive change.		1
Gosliner, Hewawitharana, Strochlic, Felix & Long	The California Nutrition Incentive Program: Participants’ Perceptions and Associations with Produce Purchases, Consumption, and Food Security	Monetary incentive (California Nutrition Incentive Program) at five local farmers markets in California giving additional discounts to recipients of food assistance	Increase in healthy food consumption and purchases at farmers markets following monetary incentives to increase economic accessability of local market.	Increase affordability of health promoting product	Incentive programs positively impact farmers’ market sales and farmers and the social envrionment		Provides additional benefits to those most in need/disadvantaged	1) Success partly depends on size of benefits, with more positive effects in at farmers’ markets offering $20 maximum incentives compared to $10, as most users redeem the full amount and therefore purchase more healthy food				1
Greenbaum & Engberg	An Evaluation of State Enterprise Zone Policies	Enterprise Zones in California, Florida, New Jersey, New York, Pennsylvania, and Virginia providing incentives for businesses to locate or expand in targeted (economically deprived) areas.	1) Improve local employment outcomes and encourage businesses to locate in the targeted areas, and help existing businesses expand by reducing their cost of hiring targeted workers falls and increasing their tax profits. 2) Depending on the types of new jobs and the degree of unemployment this may lead to higher wages.	Facilitate businesses to provide products/services			Focus on unemployed residents in low-income settings.		1
Hagen & Tennøy	Street-space reallocation in the Oslo city centre: Adaptations, effects, and consequences	Radical street reallocations in the Oslo city centre, including removal of approximately 760 on-street parking spaces, reuse of the spaces for other modes and purposes, a new driving pattern introduced to reduce car driving and prevent through-traffic, and introduction of physical improvements, activities and events	1) Increase in city centre vitality/vibrancy, public life and enjoyment of the high street following change of dominant transport mode and increase in public space	Investment in physical environment in commercial areas				Contrary to other studies not many effects to modes of transport were found. This could be due to contextual factors, like the low amount of people traveling by car, the presence of enough underground parking and underground motorway tunnels.		1
Ham, Swenson, İmrohoroğlu & Song	Government programs can improve local labour markets: Evidence from State Enterprise Zones, Federal Empowerment Zones and Federal Enterprise Community	Enterprise Zones, Empowerment Zones and Enterprise Community Program. Providing incentives for businesses to locate or expand in targeted (economically deprived) areas and hire local residents.	Improve local economy (attracting more capital to the surrounding area) and increase local employment rates for residents in the target neighbourhoods through policies that facilitate business growth and the hiring taxes.	Facilitate businesses to provide products/services			Focus on unemployed residents in low-income settings.		1
Han, Morcol, Hummer & Petersen	The effects of business improvement districts in reducing nuisance crimes: Evidence from Philadelphia	Business improvement district in Philadelphia, using raised funds from local businesses for supplemental public services, including security and cleaning services, physical improvements.	1) BIDs’ effects in nuissance crime reduction because signs of decay invite crime, while presence of security officers and physical improvements (eg cleaning) enhances informal social control and deters crime (broken windows theory) 2) Well designed envrionments increase attractiveness and social cohesion among residents and business oweners, increasing informal surveillance which reduces crime (…	Investment in physical envrionment in commercial areas		Broken windows theory; Defensible space theory		1) Author found evidence for both theories, including for minor crimes. 2) Crime reduction may not be sustained. Simply establishing a BID may not be enough to achieve crime reduction in their later operation once their novelty effects have disappeared.				1
Hanson	Local employment, poverty, and property value effects of geographically-targeted tax incentives: An instrumental variables approach	Enterprise Zones in Atlanta, Baltimore, Chicago, Detroit, New York and Philadelphia, providing incentives for businesses to locate or expand in targeted (economically deprived) areas.	1) Improve local employment outcomes and encourage businesses to locate in the targeted areas, and help existing businesses expand by reducing their cost of hiring targeted workers falls and increasing their tax profits. 2) Depending on the types of new jobs and the degree of unemployment this may lead to higher wages.	Facilitate businesses to provide products/services			Focus on unemployed residents in low-income settings.		1
Hoyt	Do Business Improvement District Organizations Make a Difference? Crime In and Around Commercial Areas in Philadelphia	Business improvement district in Philadelphia, using raised funds from local businesses for supplemental public services, including security and cleaning services, physical improvements.	1) Commercial areas with BID organizations are argued to be more effective in deterring criminal activity and fear of crime than those without BIDs due to greater investment in security (routine activities theory) 2) Less crime due to area improvement (eg, lighting) encouraging social organisation and informal surveillance (defensible space theory) 2) Less crime due to better cleaning and upkeep …	Investment in physical envrionment in commercial areas	In theory, BID services are hypothesed to push crime into adjacent residential neighborhoods (spillover).	Defensible space theory; Broken window theory; Routine activities theory	Effects are mainly degined to affect customers and visitors in the commercial area only.	No evidence was found of spillover effect of crime to nearby non-BID areas. However, this could be because of limited spillover from commercial to residential areas. It could also be because of occasional security partolling of nearby streets. 2)			1
Lambert & Coomes	An Evaluation of the Effectiveness of Louisville’s Enterprise Zone	Enterprise Zones in Louisville providing incentives for businesses to locate or expand in targeted (economically deprived) areas.	1) Improve local employment outcomes and encourage businesses to locate in the targeted areas, and help existing businesses expand by reducing their cost of hiring targeted workers falls and increasing their tax profits. 2) Depending on the types of new jobs and the degree of unemployment this may lead to higher wages.	Facilitate businesses to provide products/services			Focus on unemployed residents in low-income settings.		1
Li, Cromley, Fox & Horowitz	Evaluation of the Placement of Mobile Fruit and Vegetable Vendors to Alleviate Food Deserts in New York City	NYC Green Carts Program, expanding the amount of mobile produce vendors in low-income neighbourhoods by granting new permits to businesses.	Improve fruit and vegetable availability and variety in low-income neighbourhoods following greater amount of produce vendors in the local area (increasing access and availability).	Increase access and availability of health promoting product			Focus on increasing access in low-income settings. However, food vendors were found to not locate in food deserts, therefore not reaching those most in need to do decreased business opportunities.	1) Due to economic incentives licensed mobile vendors may decide to locate in more highly trafficked, less produce-deprived areas, therefore not reaching the intended populations in food deserts. 2) This is because intervention depends on the decisions made by businesses that receive permits, who therefore have influence over the implementation of the intervention and outcomes.	1		1	1
Lindsay, Lambert, Penn, Hedges, Ortwine & Mei	Monetary Matched Incentives to Encourage the Purchase of Fresh Fruits and Vegetables at Farmers Markets in Underserved Communities	Monetary incentive (Farmers Market Fresh Fund Initiative Program) at two local farmers markets in low-income neighbourhoods in San Diego giving additional discounts to recipients of food assistance (SNAP)	Increase in healthy food purchases at farmers markets following monetary incentives to increase economic accessability of local market.	Increase affordability of health promoting product	Incentive programs positively impact farmers’ market sales and farmers and the social envrionment		Provides additional benefits to those most in need/disadvantaged, in low-income neighbourhoods. Those who used the Fresh Fund program longest were more likely to need it the most.	Implementation of the Fresh Fund program can create challenges.				1
Lucan, Maroko, Shanker & Jordan	Green Carts (Mobile Produce Vendors) in the Bronx—Optimally Positioned to Meet Neighbourhood Fruit-and-Vegetable Needs?	NYC Green Carts Program, expanding the amount of mobile produce vendors in low-income neighbourhoods by granting new permits.	Improve fruit and vegetable availability and variety in low-income neighbourhoods following greater amount of produce vendors in the local area.	Increase access and availability of health promoting product	New mobile vendors are expected to influence existing food establishments in the area and improve the overall food environment by increasing competition.		Focus on increasing access in low-income settings. However, food vendors were found to not locate in food deserts, therefore not reaching those most in need to do decreased business opportunities.	Businesses tend to cluster in high footfall areas, which limits the provision of fresh produce to communities most in need and can also threaten the program success due to competition. A small number of vendors sold sugary drinks and foods not allowed under the permit.	1		1	1
MacDonald, Golinelli, Stokes & Bluthenthal	The effect of business improvement districts on the incidence of violent crimes	Business improvement districts in Los Angeles, using raised funds for supplemental public services like trash collection, private security officers, CCTV cameras, marketing and place promotion, and development planning.	Decrease in crime rates as a result of increased investment in security measures and physical improvements (e.g. cleaning) as part of the BID.	Investment in physical envrionment in commercial areas				Extent of crime reduction depends on the investment that the BID makes in crime prevention and beautification, which depends on the budget				1
MacDonald, Stokes, Grunwald & Bluthenthal	The Privatization of Public Safety in Urban Neighborhoods: Do Business Improvement Districts Reduce Violent Crime Among Adolescents?	Business improvement districts in Los Angeles, using raised funds for supplemental public services like trash collection, private security officers, CCTV cameras, marketing and place promotion, and development planning.	1) Decrease in crime rates as a result of increased investment in security measures and physical improvements (e.g. cleaning) as part of the BID (broken window theory) 2) Routine activities theory, which suggests that crime results from the convergence of a motivated offender, a desirable target, and the absence of an effective guardian. 2) Social disorganization theory, which states that social …	Investment in physical envrionment in commercial areas	In theory, there is a risk that BIDs shift crime to neighbouring areas.	Broken window theory; Routine activities theory; Social disorganization theory	BIDs have also been accused of perpetuating inequalities by differential treatment of disadvantaged groups like homeless people (pushing them out of the geographic boundaries of BIDs or paying below clerks minumum wage). They can also use political connections to divert the flow of capital investment from other neighborhoods in greater need of financial support. BIDs residents that benefit from i…	1) BIDs threaten local democracy . BID board members typically consist of commercial landowners, merchants, elected officials, and local resident groups. However, local residents usually are not equally respresented in voting. 2) BIDs perpetuate social inequalities by lobbying and opposing local taxation increases. These may be aligned with residents who tend to me thamore wealthy and powerful. 3…		1	1
Ministry of Housing, Communities and Local Government	Open Doors Pilot Programme: Evaluation report	Open Doors pilot programme; initiative to bring vacant properties in high streets and town centres into public ‘meanwhile use’ for up to 12 months by making them accessible to local community groups and charitable organisations. The scheme covered the business rates and utility bills of the property for landlords, but not rent.	1) Increase vitality, community support and social fabric of high street by increasing visibility and access to community facilities and facilitating activities by local community organisations (due to subsidising costs, and access to central and appropriate locations).	Investment in physical environment in commercial areas	Reducing vacancy rates is also meant to improve economic viability by increasing footfall for local businesses and supporting landlords.		Focus on community services for vulnerable individuals suffering from social isolation
Neumark & Kolko	Do enterprise zones create jobs? Evidence from California’s enterprise zone program	Enterprise Zones in California providing incentives for businesses to locate or expand in targeted (economically deprived) areas.	1) Improve local employment outcomes and encourage businesses to locate in the targeted areas, and help existing businesses expand by reducing their cost of hiring targeted workers falls and increasing their tax profits. 2) Depending on the types of new jobs and the degree of unemployment this may lead to higher wages.	Facilitate businesses to provide products/services			Focus on unemployed residents in low-income settings. However, the intervention itself may benefit higher skilled workers more than those with lower skillsets	The strongest incentive offered by the enterprise zone program is for hiring disadvantaged workers. However economic theory suggests that there may be substitution of low-skilled for higher-skilled labour. There may also be a substitution of labour with machinery	1		1
Oakley & Tsao	A new way of revitalizing distressed urban communities? Assessing the impact of the federal empowerment zone program	Empowerment Zone (EZ) and Enterprise Community (EC) Initiative offering targeted funding and tax incentives to businesses in distressed areas (in Baltimore, Chicago, Detroit and New York City). Businesses need to create a strategic plan to create community partnerships, economic opportunity for residents and sustainable community development.	1) Improve economic and social development in depressed areas by incentivising businesses to provide employment and community development initiatives in the area. 2) Encouraging change in social outcomes through projects to encourage comminuty partnerships and development to differentiate the programme from traditional economic development zones.	Facilitate businesses to provide prodcuts/services			Focus on zones with a high poverty rate and below average economic growth.	Evidence shows that community activities (eg. partnerships) were not given equal funding compared to economic opportunities, even though all sites were required to design a strategy for it. This meant that there were limited social benefits.	1			1
O'Keefe	Job creation in California's enterprise zones: a comparison using a propensity score matching model	Enterprise Zones in California providing incentives for businesses to locate or expand in targeted (economically deprived) areas. Incentives include property and income tax abatements, advantageous permitting and regulation, infrastructure improvements and tax credits for job creation.	1) Improve local employment otucomes and encourage businesses to locate in the targeted areas, and help existing businesses expand by reducing their cost of hiring targeted workers falls and increasing their tax profits. 2) Depending on the types of new jobs and the degree of unemployment this may lead to higher wages.	Facilitate businesses to provide prodcuts/services			Focus on zones with a high unemployment rate and below average economic growth. However, not necessarily the most depreseed as areas need to demonstrate potential for growth and create a marketing plan.	1) While effects were positive in the short-term, they were not found after 7-13 years, indicating employment effects may not persist in the long term.	1
Olsho, Klerman, Wilde & Bartlett	Financial incentives increase fruit and vegetable intake among Supplemental Nutrition Assistance Program participants: a randomized controlled trial of the USDA Healthy Incentives Pilot	Monetary incentive Healthy Incentives Pilot in Massachusetts, offering 30% rebates on purchased fruit and vegetables to recipients of food assistance (SNAP)	Increase in healthy food consumption following monetary incentives for distadvantaged groups thus reducing healthy food prices.	Increase affordability of health promoting product	Incentive programs positively impact farmers’ market sales and farmers and the social envrionment		Provides additional benefits to those most in need/disadvantaged	1) Price change led to an increase in fruit and vegetable purchasing but there was confusion about what food certified. 2) An important policy consideration is the extent to which the positive impacts of the program can be sustained or increased 3)Complementary strategies like explicit marketing, promotion, and nutritional education activities should be implemented for greater impact		1
Regeneris Consulting	Outer London Fund Round 2 Evaluation	Outer London Fund; programme delivering funds to initiatives aimed at enhancing place shaping activity and economic growth across outer London’s town centres, focusing on those that hadn't already benefited from major regeneration projects.	Improving economic vitality and enhancing high street and town centre profile through interventions in the public realm, business support, events, shop front improvements and marketing; which are believed to lead to an increase in footfall, business turnover, local employment and training, visitor satisfaction.	Investment in physical environment in commercial areas	Stimulating business improves economic development and local economy		Focus on town centres that hadn't already benefited from major regeneration projects.	While the intervention increased jobs, there was underperformance in the amount of jobs secured by local residents. However this can be due to misunderstandings in the target setting process and unrealistic targets				1
Regeneris Consulting	Outer London Fund Round 2 Evaluation: Project Case Studies	Outer London Fund; programme delivering funds to initiatives aimed at enhancing place shaping activity and economic growth across outer London’s town centres, focusing on those that hadn't already benefited from major regeneration projects.	Improving economic vitality and enhancing high street and town centre profile through interventions in the public realm, business support, events, shop front improvements and marketing; which are believed to lead to an increase in footfall, business turnover, local employment and training, visitor satisfaction.	Investment in physical environment in commercial areas	Stimulating business improves economic development and local economy		Focus on town centres that hadn't already benefited from major regeneration projects.					1
Reynolds & Rohlin	Do Location-based tax incentives improve quality of life and quality of business improvement?	Empowerment Zone (EZ) and Enterprise Community (EC) Initiative offering targeted funding and tax incentives to businesses in distressed areas.	Improve economic and social development in depressed areas by incentivising businesses to provide employment and community development initiatives in the area. Limited positive findings raise concern about whether the large investment was worth it, although the quality of business environment did increase.	Facilitate businesses to provide products/services			Focus on unemployed residents in low-income settings.	Limited positive findings raise concern about whether the large investment was worth it, although the quality of business environment did increase.	1			1
Rhodes, Tyler & Brennan	The Single Regeneration Budget: Final Evaluation	Single Regeneration Budget; UK government fund allocating money for various interventions in deprived areas. Interventions include those to improve education and employment opportunities, support local businesses, improve the physical environment and infrastructure (particularly subsidised commercial space), and tackling crime.	Encouraging holistic policy interventions that tackle economic, physical and social factors that produce deep-seated deprivation and improve quality of life.	Investment in physical environment in commercial areas	Stimulating business improves economic development and local economy		Focus on residents in low-income settings. When it comes to thematic schemes that were part of the intervention, authors argue that they were rarely specifically targeted at disadvantaged households. In the latter rounds of SRB more thematic schemes focused on the needs of specific groups and how they might be integrated more into mainstream society.
Rhodes, Tyler & Brennan	Assessing the Effect of Area Based Initiatives on Local Area Outcomes: Some Thoughts Based on the National Evaluation of the Single Regeneration Budget in England	Single Regeneration Budget; UK government fund allocating money to enhance the quality of life of local people in deprived areas. Interventions include those to improve education and employment opportunities, support local businesses, improve the physical environment/infrastructure, and tackling crime.	1) Encouraging holistic policy interventions that tackle economic, physical and social factors that produce deep-seated deprivation and improve quality of life. 2)The exact theory of change varies per case study. Many aimed to improve quality of life through improvements in the physical environment and housing, employment and education, community development and safety.	Investment in physical environment in commercial areas	Stimulating business improves economic development and local economy		Focus on residents in low-income settings.	1) The authors argue that the difficulties with identifying effective policy interventions in deprived areas have to do with failure to understand the theory of change (how interventions are designed to bring about change) behind policies. 2) Due to the complexity of the intervention, it is often hard to assess the causal impact of individual policies. It is also difficult to identify what effect…		1
Rogus, Athens, Cantor & Elbel	Measuring Micro-Level Effects of a New Supermarket: Do Residents Within 0.5 Mile Have Improved Dietary Behaviors?	Food Retail Expansion to Support Health (FRESH) program in New York City, which focuses on lowering costs of owning, leasing and renovating supermarket retail space (in underserved, low-income and high unemployment) areas via tax and zoning incentives, for large supermarkets selling significant healthy food options (30%+)	1) Improving diet and food availability by providing greater access to fresh and healthy foods in the local area. 2)Supporting businesses generates new new jobs.	Increase access and availability of health promoting product	Stimulating business improves economic development and local economy		Focus on improving access in low-income and hihg-unemployment settings.	1) Theory of change assumes that residents use the new supermarket (e.g. if reliance on local shop for food is high). In urban settings this is often not the case. 2) At the same time, the new supermarkets also offer unhealthy foods which could but does not necessarily lead to an increase in overall consumption.	1	1	1
Rummo, Sze & Elbel	Association Between a Policy to Subsidize Supermarkets in Underserved Areas and Childhood Obesity Risk	Food Retail Expansion to Support Health (FRESH) program in New York City, which focuses on lowering costs of owning, leasing and renovating supermarket retail space (in underserved, low-income and high unemployment) areas via tax and zoning incentives, for large supermarkets selling significant healthy food options (30%+)	1) Improving health and weight status by providing greater access to fresh and healthy foods in the local area. 2) Supporting businesses generates new new jobs.	Increase access and availability of health promoting product	Stimulating business improves economic development and local economy		Focus on improving access in low-income and hihg-unemployment settings.	1) This assumes that residents consume a healthier diet as a result of access, which is not necessarily the case. A more comprehensive package of interventions is needed for actual changes in BMI 2) Variations in magnitude of positive change can be due to external factors such a food prices, which can be higher for healthy items. This would require a financial incentive program.	1	1
Sadler, Gilliland & Arku	A Food Retail-Based Intervention on Food Security and Consumption	Introduction of new independent food retailers in the centre of a deprived area in Flint, Michigan, with financial assistance from NGO agencies, tax incentives and commercial revitalization deductions	Dietary change/improvement following greater access to healthy foods in local area.	Increase access and availability of health promoting product			Focus on improving access in low-income and low-access setting.	1) Simply providing a new source of nutritious food is not enough to alter entrenched behaviors, and needs to consider other variables (especially in distressed neighborhoods) e.g. unhealthy foods available, higher prices, lack of marketing, existing shopping habits in other stores. 2) Residents experience food environments in very different ways, especially when considering social and economic d…	1	1	1
Sadler, Gilliland & Arku	Community Development and the Influence of New Food Retail Sources on the Price and Availability of Nutritious Food	Introduction of new independent food retailers in the centre of a deprived area in Flint, Michigan, with financial assistance from NGO agencies, tax incentives and commercial revitalization deductions	1) Improved access to healthy and affordable foods in local area following the opening of a new store in a food desert.	Increase access and availability of health promoting product	Greater access is believed to lead to lower food prices due to competition and economies of scale.		Focus on improving access in low-income and low-access setting.	1) The addition of the grocery stores in and near the food desert improved food access in both geographic and economic dimensions. 2) The supermarket resulted from a grassroots movement including ngos, this means that likely more attention was given to the needs of the neighborhood and neighborhood-based leadership was present throughout.	1	1		1
Sharpe, Bell, Liese, Wilcox, Stucker & Hutto	Effects of a food hub initiative in a disadvantaged community: A quasi-experimental evaluation	Federal Healthy Food Financing Initiative (HFFI) providing financing assistance/grants for the introduction of healthy food outlets. This study focuses on the introduction of new centrally located food hub in deprived area with low food access. The food hub includes a catering service, healthy café, grocery store, farmers market, mobile market and on-site culinary job training and workshops.	1) Dietary and shopping improvement following greater access to healthy and affordable foods in local area, assuming residents switched to the new food hub outlets. 2) Introduction of new retailers creates and preserves jobs	Increase access and availability of health promoting product	Introduction of new businesses revitalises local area making it more vibrant		Focus on increasing access in low-access settings and food deserts	1) Residents must switch to the new outlets for the intervention to have effect and they must be aware of the food hub 2) Social and economic factors may be more or equally as important as spatial access to healthy food in their effects on diet and obesity. We therefore meet a mix of population based approaches. 3) There were delays in the opening of food hubs and grocery shop approval of food be…	1			1
Singleton, Li, Odoms-Young, Zenk & Powell	Change in Food and Beverage Availability and Marketing Following the Introduction of a Healthy Food Financing Initiative–Supported Supermarket	Federal Healthy Food Financing Initiative (HFFI) providing financing assistance/grants for the introduction of healthy food outlets. This study focuses on a supermarket in Illinois.	Dietary change/improvement through improvements in the built food environment to make fresh and healthy foods more accessible and affordable.	Increase access and availability of health promoting product	This competition could either have positive or negative impacts on the food environments overall, either by increasing the supply and promotion of healthy or unhealthy products.	Nutrition and Obesity Policy Research and Evaluation Network’s policy research and evaluation framework	Focus on increasing access in food deserts in low-income areas
Sutton	Are BIDs Good for Business? The Impact of BIDs on Neighborhood Retailers in New York City	Business improvement districts in New York City, using raised funds from local businesses for supplemental public services, such as improvement of streetscape, public safety and sanitation	1) Improve local employment and economy by investing in creating more attractive retail environments, thereby attracting more retail visitors. There is a tradeoff between allure of a commercial area and the deterrent of travel. BIDs help increase the pull towards the area (Spatial interaction theory)	Investment in physical envrionment in commercial areas		Spatial interaction theory	Impacts of BIDs on local employment were negative in community BIDs, typically located in weaker economic markets with less foot traffic that cater to local demand, and comprising of small businesses. Corporate and destination BIDs in major commercial areas in central areas that cater less to local residents benefit more.	1) BIDs are meant to improve local employment through increase footfall. However this does not seem to hold true for smaller community BIDs with a larger proportion of independent businesses versus destination BIDs in central areas with more chains that possibly lead to customer spillover to nearby areas (which showed an increase in employment in independent businesses) 2) Small BIDs that are mor…	1	1
Van Leuven	The Impact of Main Street Revitalization on the Economic Vitality of Small-Town Business Districts	Main Street Program; providing communities with the resources and practical knowledge to revitalise historic commercial districts (focus on Iowa, Michigan, Ohio, and Wisconsin)	1) Improve local employment and economy by investing in creating more attractive retail environments in rural areas, thereby attracting more retail visitors and foot traffic.	Investment in physical envrionment in commercial areas	A stronger local economy creates a more vibrant environment		Focus on area in physical decline in rural region.	It is important that the program is tailored to the local context. A universal approach to downtown revitalization is often not appropriate, shown by the differntial effects found in the analysis.		1		1
Wrigley, Warm & Margetts	Deprivation, diet, and food-retail access: findings from the Leeds `food deserts' study	Introduction of a large superstore and 10 smaller units in centre of deprived area in Seacroft, Leeds under regeneration partnership between food retailer and local government	Dietary change/improvement following greater access to healthy and affordable foods in local area	Increase access and availability of health promoting product	Lead to area regeneration of a derelict district thereby improving area image and improve local social and economic outcomes		Focus on improving access in low-income and low-access setting. However, intervention does not effectively target those most in need, as it doesn't account for local heterogeneity in deprivation and diet.	1) This assumes residents switched to the new supermarket. Significant changes were only found in those that switched to the new supermarket. 2) Large supermarket can improve access to supermarket and mode of transport 3) There is a need for targeted individual-based policy responses alongside access to account for local heterogeneity.	1	1
Wringley, Warm, Margetts & Whelan	Assessing the Impact of Improved Retail Access onDiet in a ‘Foo d Desert’: A Preliminary Report	Introduction of a large superstore and 10 smaller units in centre of deprived area in Seacroft, Leeds under regeneration partnership between food retailer and local government	Dietary change/improvement following greater access to healthy and affordable foods in local area	Increase access and availability of health promoting product	Lead to area regeneration of a derelict district thereby improving area image and improve local social and economic outcomes		Focus on improving access in low-income and low-access setting. There is evidence that those with the poorest diets and who previously used smaller shops benefited from the intervention in terms of diet.	1) This assumes residents switched to the new supermarket. Those with poorest diets were found to be likely to improve diet and switch away from limited-range/budget stores	1	1
Young, Aquilante, Solomon, Colby, Kawinzi, Uy & Mallya	Improving fruit and vegetable consumption among low-income customers at farmers markets: Philly Food Bucks, Philadelphia, Pennsylvania, 2011	Monetary incentive (Philly Food Bucks) at local farmers market in low-income areas of Philadelphia giving additional discounts to recipients of food assistance (SNAP)	Increase in healthy food consumotion at farmers markets following monetary incentives to increase economic accessability of local market.	Increase affordability of health promoting product	Incentive programs positively impact farmers’ market sales and farmers and the social envrionment		Provides additional benefits to those most in need/disadvantaged, in low-income neighbourhoods.	Intervention was generally effective

## Sheet: Descriptive information
	Type of Initiatives	Peer-Reviewed	Grey Literature	Total		Type of Initiatives	Peer-Reviewed	Grey Literature	Total
	Area-based initiative	14	9	23		Area-based initiative	14	9	23
	Business improvement district	8	0	8		Business improvement district	8	0	8
	Business incentives	25	0	25		Business incentives	25	0	25
	Demand-side incentives	6	0	6		Demand-side incentives	6	0	6
	Total	53	9	62		Total	53	9	62
	United Kingdom					Limited positive
	Type of Initiatives	Peer-Reviewed	Grey Literature	Total		Type of Initiatives	Peer-Reviewed	Grey Literature	Total
	Area-based initiative	9	8	17		Area-based initiative	7	4	11
	Business improvement district	0	0	0		Business improvement district	1	0	1
	Business incentives	0	0	0		Business incentives	10	0	10
	Demand-side incentives	0	0	0		Demand-side incentives	0	0	0
	Total	9	8	17		Total	18	4	22
	United States					Neutral
	Type of Initiatives	Peer-Reviewed	Grey Literature	Total		Type of Initiatives	Peer-Reviewed	Grey Literature	Total
	Area-based initiative	4	1	5		Area-based initiative	3	0	3
	Business improvement district	8	0	8		Business improvement district	1	0	1
	Business incentives	24	0	24		Business incentives	8	0	8
	Demand-side incentives	6	0	6		Demand-side incentives	0	0	0
	Total	42	1	43		Total	12	0	12
	Norway					Limited negative
	Type of Initiatives	Peer-Reviewed	Grey Literature	Total		Type of Initiatives	Peer-Reviewed	Grey Literature	Total
	Area-based initiative	1	0	1		Area-based initiative	1	0	1
	Business improvement district	0	0	0		Business improvement district	1	0	1
	Business incentives	0	0	0		Business incentives	2	0	2
	Demand-side incentives	0	0	0		Demand-side incentives	0	0	0
	Total	1	0	1		Total	4	0	4
	Canada					Positive
	Type of Initiatives	Peer-Reviewed	Grey Literature	Total		Type of Initiatives	Peer-Reviewed	Grey Literature	Total
	Area-based initiative	0	0	0		Area-based initiative	3	5	8
	Business improvement district	0	0	0		Business improvement district	4	0	4
	Business incentives	1	0	1		Business incentives	4	0	4
	Demand-side incentives	0	0	0		Demand-side incentives	6	0	6
	Total	1	0	1		Total	17	5	22
						Negative
		TRUE	TRUE	TRUE
						Type of Initiatives	Peer-Reviewed	Grey Literature	Total
						Area-based initiative	0	0	0
						Business improvement district	1	0	1
						Business incentives	1	0	1
						Demand-side incentives	0	0	0
						Total	2	0	2
							TRUE	TRUE	TRUE

## Sheet: Excluded database search
Excluded studies at full text screening stage (database searches)
Reason for exclusion	Study
Wrong intervention	Baum, F., T. Delany-Crowe, C. MacDougall, H. van Eyk, A. Lawless, C. Williams and M. Marmot (2019). "To what extent can the activities of the South Australian Health in All Policies initiative be linked to population health outcomes using a program theory-based evaluation?" BMC PUBLIC HEALTH 19.
Wrong intervention	Bektas, Y. (2022). "An evaluation of the relationship between urban resilience and urban regeneration based on urban density and social infrastructure value: The case of Kayseri." MEGARON 17(1): 117-135.
Wrong intervention	Boyd, A. and et al. (2001). "Capacity-building for evaluation: a report on the HAZE Project to the Manchester, Salford and Trafford Health Action Zone."
Wrong intervention	Brown, H., S. Kirkman, V. Albani, L. Goffe, N. Akhter, B. Hollingsworth, S. von Hinke and A. Lake (2021). "The impact of school exclusion zone planning guidance on the number and type of food outlets in an English local authority: A longitudinal analysis." HEALTH & PLACE 70.
Wrong intervention	Carter-Edwards, L., A. Lowe-Wilson, M. S. Mouw, J. Y. Jeon, C. R. Baber, M. B. Vu and M. Bethell (2015). "Community Member and Stakeholder Perspectives on a Healthy Environment Initiative in North Carolina." Preventing chronic disease 12(101205018): E127.
Wrong intervention	Chamberlain, A. (2014). "Policy and Behavior: Essays in Applied Microeconomics."
Wrong intervention	Christina, B. and et al. (2009). "Transformational change?: a synthesis of new evidence 2008-09: evidence from the New Deal for Communities programme." 37p.
Wrong intervention	Cleary, R., A. Bonanno, ro, L. Chenarides and S. J. Goetz (2018). "Store Profitability and Public Policies to Improve Food Access in Non-metro U.S. Counties." Food Policy 75: 158-170.
Wrong intervention	Curtis, S., B. Cave and A. Coutts (2002). "Is Urban Regeneration Good for Health? Perceptions and Theories of the Health Impacts of Urban Change." Environment and Planning C: Government and Policy 20(4): 517-534.
Wrong intervention	Department of the Environment, T. and t. Regions (2000). "City Challenge: final national evaluation (Regeneration research summary no 27)." 10.
Wrong intervention	Droomers, M., B. Jongeneel-Grimen, J. Bruggink, A. Kunst and K. Stronks (2016). "Is it better to invest in place or people to maximize population health? Evaluation of the general health impact of urban regeneration in Dutch deprived neighbourhoods." HEALTH & PLACE 41: 50-57.
Wrong intervention	Education, D. f., Skills and S. Start (2006). "Changes in the characteristics of SSLP areas between 2000/1 and 2003/4."
Wrong intervention	Elaine, B. and et al. (2010). "The New Deal for Communities experience: a final assessment: the New Deal for Communities evaluation: final report: volume 7." 45p.
Wrong intervention	Forouhar, A. and M. Hasankhani (2018). "Urban Renewal Mega Projects and Residents' Quality of Life: Evidence from Historical Religious Center of Mashhad Metropolis." JOURNAL OF URBAN HEALTH-BULLETIN OF THE NEW YORK ACADEMY OF MEDICINE 95(2): 232-244.
Wrong intervention	Friche, A. A. d. L., M. A. d. S. Dias, P. B. Reis, a. Dos, C. S. Dias, W. T. Caiaffa and B.-V. Project (2015). "Urban upgrading and its impact on health: a "quasi-experimental" mixed-methods study protocol for the BH-Viva Project." Cadernos de saude publica 31: 51-64.
Wrong intervention	Froding, K., C. Eriksson, El and I. er (2008). "Partnership for healthy neighbourhoods: city networking in multilevel context." European Urban and Regional Studies, Vol 15 No 4, Oct 2008: 15.
Wrong intervention	Gavin, V. R., E. L. Seeholzer, J. B. Leon, S. Chappelle, r. Byrd and A. R. Sehgal (2015). "If we build it, we will come: a model for community-led change to transform neighborhood conditions to support healthy eating and active living." American journal of public health 105(6): 1072-1077.
Wrong intervention	Jiao, B., S. Kim, J. Hagen, P. A. Muennig and er (2019). "Cost-effectiveness of neighbourhood slow zones in New York City." Injury prevention : journal of the International Society for Child and Adolescent Injury Prevention 25(2): 98-103.
Wrong intervention	Jongeneel-Grimen, B., M. Droomers, D. Kramer, J. Bruggink, H. van Oers, A. Kunst and K. Stronks (2016). "Impact of a Dutch urban regeneration programme on mental health trends: a quasi-experimental study." JOURNAL OF EPIDEMIOLOGY AND COMMUNITY HEALTH 70(10): 967-973.
Wrong intervention	Kearns, A., S. Ghosh, P. Mason and M. Egan (2021). "Could "holistic" area-based regeneration be effective for health improvement?" HOUSING STUDIES 36(10): 1662-1701.
Wrong intervention	Kelaher, M., D. J. Warr and T. Tacticos (2010). "Evaluating health impacts: Results from the neighbourhood renewal strategy [corrected] in Victoria, Australia." Health & place 16(5): 861-867.
Wrong intervention	Kramer, D., M. Droomers, B. Jongeneel-Grimen, M. Wingen, K. Stronks and A. Kunst (2014). "The impact of area-based initiatives on physical activity trends in deprived areas; a quasi-experimental evaluation of the Dutch District Approach." INTERNATIONAL JOURNAL OF BEHAVIORAL NUTRITION AND PHYSICAL ACTIVITY 11.
Wrong intervention	Kramer, D., B. Jongeneel-Grimen, K. Stronks, M. Droomers and A. Kunst (2015). "Are area-based initiatives able to improve area safety in deprived areas? A quasi-experimental evaluation of the Dutch District Approach." BMC PUBLIC HEALTH 15.
Wrong intervention	Lawless, P. (2006). "Area-Based Urban Interventions: Rationale and Outcomes: The New Deal for Communities Programme in England." Urban Studies 43(11): 1991-2011.
Wrong intervention	Linda, B. and et al. (2005). "Promoting social change: the experience of Health Action Zones in England." Journal of Social Policy 34(3): 427-445.
Wrong intervention	Liu, J. and G. Li (2021). "Comprehensive benefit evaluation on urban village micro-transformation based on extension matter-element model." INTERNATIONAL JOURNAL OF CONSTRUCTION MANAGEMENT 21(5): 524-537.
Wrong intervention	Lopez-Contreras, N., V. Puig-Barrachina, A. Vives, P. Olave-Muller and M. Gotsens (2021). "Effects of an urban regeneration program on related social determinants of health in Chile: A pre-post intervention study." HEALTH & PLACE 68.
Wrong intervention	M, C. (2003). "The Health Action Zone initiative: lessons from Plymouth." LOCAL GOVERNMENT STUDIES: 99-117.
Wrong intervention	Mehdipanah, R., D. Malmusi, C. Muntaner and C. Borrell (2013). "An evaluation of an urban renewal program and its effects on neighborhood resident's overall wellbeing using concept mapping." HEALTH & PLACE 23: 9-17.
Wrong intervention	Mehdipanah, R., A. Manzano, C. Borrell, D. Malmusi, M. Rodriguez-Sanz, J. Greenhalgh, C. Muntaner and R. Pawson (2015). "Exploring complex causal pathways between urban renewal, health and health inequality using a theory-driven realist approach." SOCIAL SCIENCE & MEDICINE 124: 266-274.
Wrong intervention	Mitchell, S., A. Gelman, R. Ross, J. Chen, S. Bari, U. K. Huynh, M. W. Harris, S. E. Sachs, E. A. Stuart, A. Feller, S. Makela, A. M. Zaslavsky, L. McClellan, S. Ohemeng-Dapaah, P. Namakula, C. A. Palm and J. D. Sachs (2018). "The Millennium Villages Project: a retrospective, observational, endline evaluation." The Lancet. Global health 6(5): e500-e513.
Wrong intervention	Mohan, G., A. Longo and F. Kee (2017). "Evaluation of the health impact of an urban regeneration policy: Neighbourhood Renewal in Northern Ireland." JOURNAL OF EPIDEMIOLOGY AND COMMUNITY HEALTH 71(9): 919-927.
Wrong intervention	Mohan, G., A. Longo and F. Kee (2018). "The effect of area based urban regeneration policies on fuel poverty: Evidence from a natural experiment in Northern Ireland." ENERGY POLICY 114: 609-618.
Wrong intervention	Mohan, G., A. Longo and F. Kee (2020). "Post-conflict area-based regeneration policy in deprived urban neighbourhoods." REGIONAL STUDIES 54(6): 789-801.
Wrong intervention	Morrison, D. S., H. Thomson and M. Petticrew (2004). "Evaluation of the health effects of a neighbourhood traffic calming scheme." Journal of epidemiology and community health 58(10): 837-840.
Wrong intervention	Morrow, M., G. Armstrong, P. Dayal and M. Kermode (2016). "Documenting a long-term development model in the slums of Delhi." BMC international health and human rights 16(101088678): 14.
Wrong intervention	Moya, A. and C. Yanez (2017). "Impact of area regeneration policies: performing integral interventions, changing opportunity structures and reducing health inequalities." JOURNAL OF EPIDEMIOLOGY AND COMMUNITY HEALTH 71(3): 239-247.
Wrong intervention	Moya, A. and C. Yanez (2021). "Urban regeneration policies and mental health in a context of economic crisis in Andalusia (Spain)." JOURNAL OF HOUSING AND THE BUILT ENVIRONMENT 36(2): 393-405.
Wrong intervention	Ortega, A., S. Albert, A. Chan-Golston, B. Langellier, D. Glik, T. Belin, R. Garcia, R. Brookmeyer, M. Sharif and M. Prelip (2016). "Substantial improvements not seen in health behaviors following corner store conversions in two Latino food swamps." BMC PUBLIC HEALTH 16.
Wrong intervention	Paul, L. (2007). "Continuing dilemmas for area based urban regeneration: evidence from the New Deal for Communities Programme in England." People Place and Policy Online 1(1).
Wrong intervention	Paul, L. (2012). "Can area-based regeneration programmes ever work? Evidence from England's New Deal for Communities Programme." Policy Studies 33(4): 313-328.
Wrong intervention	R., M., R.-S. M., M. D., M. C., D. E., B. X. and B. C. (2014). "The effects of an urban renewal project on health and health inequalities: a quasi-experimental study in Barcelona." Journal of epidemiology and community health 68(9): 811-817.
Wrong intervention	Ranjit, N., A. Nielsen, N. Akhavan, L. Denis, K. a, C. Jovanovic, S. Basu, A. Hussaini and A. van den Berg (2022). "Outcomes of a Community-Wide Health Intervention in a Low-Income, Primarily Hispanic Community: The Go! Austin/Vamos! Austin (GAVA) Initiative." HEALTH PROMOTION PRACTICE 23(1): 185-194.
Wrong intervention	Roberts, D. and Ekosgen (2010). "East Manchester New Deal for Communities final evaluation: volume 1."
Wrong intervention	Ruijsbroek, A., A. Wong, A. Kunst, C. van den Brink, H. van Oers, M. Droomers and K. Stronks (2017). "The impact of urban regeneration programmes on health and health-related behaviour: Evaluation of the Dutch District Approach 6.5 years from the start." PLOS ONE 12(5).
Wrong intervention	S., C., P. J., R. M. and M. J. (2008). "Quasi-experimental evaluation of the health impacts of the New Deal for Communities Urban Regeneration scheme." Critical Public Health 18(3): 311-332.
Wrong intervention	Spiegel, J., M. Bonet, A. Yassi, R. Tate, M. Concepcion and M. Canizares (2003). "Evaluating the effectiveness of a multi-component intervention to improve health in an inner-city Havana community." INTERNATIONAL JOURNAL OF OCCUPATIONAL AND ENVIRONMENTAL HEALTH 9(2): 118-127.
Wrong intervention	Stafford, M., Badl, H. , J. Nazroo, E. Halliday, P. Walthery, S. Povall, C. Dibben, M. Whitehead and J. Popay (2014). "Evaluating the health inequalities impact of area-based initiatives across the socioeconomic spectrum: a controlled intervention study of the New Deal for Communities, 2002-2008." JOURNAL OF EPIDEMIOLOGY AND COMMUNITY HEALTH 68(10): 979-986.
Wrong intervention	Stevenson, M., J. Thompson, T. H. de Sa, R. Ewing, D. Mohan, R. McClure, I. Roberts, G. Tiwari, B. Giles-Corti, X. Sun, M. Wallace and J. Woodcock (2016). "Land use, transport, and population health: estimating the health benefits of compact cities." Lancet (London, England) 388(10062): 2925-2935.
Wrong intervention	Timmermans, E., E. Reinhard, A. Ruijsbroek, M. Huisman and M. Avendano (2020). "Regeneration of deprived neighbourhoods and indicators of functioning in older adults: A quasi-experimental evaluation of the Dutch District Approach." HEALTH & PLACE 64.
Wrong intervention	Watson-Thompson, J., S. B. Fawcett and J. A. Schultz (2008). "Differential effects of strategic planning on community change in two urban neighborhood coalitions." American journal of community psychology 42(1): 25-38.
Wrong intervention	White, J., G. Greene, D. Farewell, F. Dunstan, S. Rodgers, R. Lyons, I. Humphreys, A. John, C. Webster, C. Phillips and D. Fone (2017). "Improving Mental Health Through the Regeneration of Deprived Neighborhoods: A Natural Experiment." AMERICAN JOURNAL OF EPIDEMIOLOGY 186(4): 473-480.
Wrong intervention	Whitley, R. and M. Prince (2006). "Can urban regeneration programmes assist coping and recovery for people with mental illness? Suggestions from a qualitative case study." HEALTH PROMOTION INTERNATIONAL 21(1): 19-26.
Wrong intervention	Whysall, P. (2011). "Managing decline in inner city retail centres: from case study to conceptualization." Local Economy, Vol 26 No 1 Feb 2011: 15.
Wrong intervention	Wilson, I. (2013). "Outcomes for 'stayers' in urban regeneration areas: the New Deal for Communities Programme in England, IN Urban Research and Practice, Vol 6 No 2 Jul 2013."
Wrong intervention	Zapata-Moya, A., M. Martin-Diaz, Viciana-Fern and F. ez (2021). "Area-Based Policies and Potential Health Benefits: A Quasi-Experimental Cohort Study in Vulnerable Urban Areas of Andalusia (Spain)." SUSTAINABILITY 13(15).
Wrong outcome	Authority, G. L. (2016). "Mayor's Air Quality Fund report 2016: supporting local action on air quality 2013-2016." 37.
Wrong outcome	Baba, C., A. Kearns, E. McIntosh, C. Tannahill and J. Lewsey (2017). "Is Empowerment a Route to Improving Mental Health and Wellbeing in an Urban Regeneration (UR) Context?" Urban Studies 54(7): 1619-1637.
Wrong outcome	De Leeuw, E. and et al. (2014). "Healthy cities: promoting health and equity - evidence for local policy and practice. Summary evaluation of Phase V of WHO European Health Cities Network." 23.
Wrong outcome	Grant, M. (2015). "European Healthy City Network Phase V: patterns emerging for healthy urban planning." HEALTH PROMOTION INTERNATIONAL 30: i54-i70.
Wrong outcome	Green, G. (2012). "Intersectoral Planning for City Health Development." JOURNAL OF URBAN HEALTH-BULLETIN OF THE NEW YORK ACADEMY OF MEDICINE 89(2): 247-257.
Wrong outcome	Lawless, P. (2004). "Locating and Explaining Area-Based Urban Initiatives: New Deal for Communities in England." Environment and Planning C: Government and Policy 22(3): 383-399.
Wrong outcome	Orton, L., E. Halliday, M. Collins, M. Egan, S. Lewis, R. Ponsford, K. Powell, S. Salway, A. Townsend, M. Whitehead and J. Popay (2017). "Putting context centre stage: evidence from a systems evaluation of an area based empowerment initiative in England." CRITICAL PUBLIC HEALTH 27(4): 477-489.
Wrong outcome	Sullivan, H., M. Barnes and E. Matka (2006). "Collaborative capacity and strategies in area-based initiatives." Public Administration, Vol 84 No 2 2006: 22.
Wrong research design	Anne-Marie, B. and et al. (2018). "Places, spaces, people and wellbeing: full review." 193.
Wrong research design	Petticrew, M., S. Cummins, L. Sparks and A. Findlay (2007). "Validating health impact assessment: Prediction is difficult (especially about the future)." ENVIRONMENTAL IMPACT ASSESSMENT REVIEW 27(1): 101-107.
Wrong research design	R, A., T. H, K. A and others (2006). "Giving urban policy its 'medical': assessing the pace of health in area-based regeneration." POLICY AND POLITICS: 5-26.
Wrong research design	Thomson, H. (2007). "Regeneration and health: what's the impact." Scotregen, No 36 Winter 2006/7: 4.
Wrong research design	Abildso, C. G., A. Dyer, S. M. Daily and T. K. Bias (2019). "Evaluability assessment of "growing healthy communities," a mini-grant program to improve access to healthy foods and places for physical activity." BMC public health 19(1): 779.
Wrong research design	Baird, R., D. C. Sloane, G. N. Stover and G. Flynn (2016). "A Step toward a Healthier South Los Angeles: Improving Student Food Options through Healthy Sidewalk Vendor Legalization." Cityscape: A Journal of Policy Development and Research 18(1): 109-122.
Wrong research design	Becot, F., M. Sitaker, J. Kolodinsky, E. Morgan, W. Wang, J. Garner, A. Ammerman, S. Pitts and R. Seguin (2020). "Can a shift in the purchase of local foods by Supplemental Nutrition Assistance Program (SNAP) recipients impact the local economy?" RENEWABLE AGRICULTURE AND FOOD SYSTEMS 35(1): 90-101.
Wrong research design	Boelsen-Robinson, T., M. Blake, a. R, A. D. Brown, O. Huse, C. Palermo and N. A. George (2021). "Mapping Factors Associated with a Successful Shift towards Healthier Food Retail in Community-Based Organisations: A Systems Approach." Food Policy 101.
Wrong research design	de Leeuw, E. (2013). "Evaluating WHO Healthy Cities in Europe: issues and perspectives." Journal of urban health : bulletin of the New York Academy of Medicine 90: 14-22.
Wrong research design	Kaasik, M., M. Pindus, T. Tamm and H. Orru (2019). "Modelling the air quality for assessing the health benefits of urban regeneration: a case of Tallinn city Centre, Estonia." INTERNATIONAL JOURNAL OF ENVIRONMENT AND POLLUTION 65(1): 246-265.
Wrong research design	Phillips, G., A. Renton, D. Moore, C. Bottomley, E. Schmidt, S. Lais, G. Yu, M. Wall, P. Tobi, C. Frostick, A. Clow, K. Lock, M. Petticrew and R. Hayes (2012). "The Well London program - a cluster randomized trial of community engagement for improving health behaviors and mental wellbeing: baseline survey results." TRIALS 13.
Wrong research design	Politis, C., D. Mowat and D. Keen (2017). "Pathways to policy: Lessons learned in multisectoral collaboration for physical activity and built environment policy development from the Coalitions Linking Action and Science for Prevention (CLASP) initiative." CANADIAN JOURNAL OF PUBLIC HEALTH-REVUE CANADIENNE DE SANTE PUBLIQUE 108(2): E192-E198.
Wrong research design	Pozoukidou, G. and Z. Chatziyiannaki (2021). "15-Minute City: Decomposing the New Urban Planning Eutopia." SUSTAINABILITY 13(2).
Wrong research design	Thompson, C., D. Lewis, T. Greenhalgh, S. Taylor and S. Cummins (2013). "A Health and Social Legacy for East London: Narratives of 'problem' and 'solution' Around London 2012." SOCIOLOGICAL RESEARCH ONLINE 18(2).
Wrong research design	Unit, N. R. (2003). "New Deal for Communities: the national evaluation - Annual report 2002/03 (Research report 7)." 247.
Wrong research design	Unit, N. R. (2005). "New Deal for Communities national evaluation: an overview of the 2002 and 2004 household surveys (Research report 14)."
Wrong research design	Venegas-Sanchez, J., A. Rivadeneyra-Sicilia, J. Bolivar-Munoz, Lopez-Fern, L. ez, P. Martin-Olmedo, Fern, A. ez-Ajuria, A. Daponte-Codina, Ruiz-Fern, J. ez and C. Artundo-Purroy (2013). "Health impact assessment of the San Fernando street renewal project in Alcala de Guadaira (Seville, Spain)." GACETA SANITARIA 27(3): 233-240.
Wrong publication type	Aggett, D. (2005). "How physical regeneration can promote social cohesion." REGENERATE BUILDING MAGAZINE SUPPLEMENT.
Wrong publication type	Consultants, C. P. and S. E. C. R. Unit (1999). "An evaluation of the New Life for Urban Scotland initiative in Castlemilk, Ferguslie Park, Wester Hailes and Whitfield."
Wrong publication type	Foley, L., O. Francis, R. Musuva, E. R. Mogo, E. Turner-Moss, P. Wadende, V. Were and C. Obonyo (2020). "Impacts of a New Supermarket on Dietary Behavior and the Local Foodscape in Kisumu, Kenya: Protocol for a Mixed Methods, Natural Experimental Study." JMIR research protocols 9(12): e17814.
Wrong publication type	Takano, T. (2003). "Healthy cities and urban policy research." 308.
Wrong publication type	Urban, C. f. and C. Research (1998). "City Challenge in Deptford: the final report of the Deptford City Challenge Evaluation Project." 87.
Wrong publication type	Wagner, F. W., T. E. Joder and A. J. Mumphrey (2003). "Human capital investment for central city revitilization."
